# Supplementary material for: Elucidation of Factors Affecting the Age-Dependent Cancer Occurrence Rates
Source: Int J Mol Sci. 2024 Dec 31;26(1):275. doi: 10.3390/ijms26010275 (PMC11720044; doi:10.3390/ijms26010275)
Supplement: Supplementary file 1 [file ijms-26-00275-s001.zip › Table S6.xlsx]

## Sheet: BLCA
Table S6. Cell-cycle related growth-signal receptors
Eensembl	Symbol	Cor cell-cycle gene	Co-expression cor cell-cycle gene	Co-expression core cell-cycle gene rate	mean TPM	log2FoldChange	DEG pvalue	DEG adjust pvalue
ENSG00000131724	IL13RA1	257	189	0.735409	27.2893	0.87704	0.000334377	0.00116169
ENSG00000159346	ADIPOR1	257	179	0.696498	69.0558	0.585143	9.47054e-05	0.000377749
ENSG00000105976	MET	257	93	0.361868	17.9976	1.59759	3.04509e-05	0.000138009
ENSG00000111424	VDR	257	29	0.11284	7.87979	1.33672	0.000185972	0.000693456

## Sheet: BRCA
Eensembl	Symbol	Cor cell-cycle gene	Co-expression cor cell-cycle gene	Co-expression core cell-cycle gene rate	mean TPM	log2FoldChange	DEG pvalue	DEG adjust pvalue
ENSG00000159346	ADIPOR1	356	206	0.578652	125.165	1.2366	9.37124e-88	1.73103e-86
ENSG00000138448	ITGAV	356	177	0.497191	36.2306	0.812537	9.31261e-20	2.58984e-19
ENSG00000131724	IL13RA1	356	165	0.463483	66.9084	0.877875	8.37673e-34	3.67301e-33
ENSG00000113494	PRLR	356	160	0.449438	33.3574	2.72717	9.17661e-87	1.66323e-85
ENSG00000106799	TGFBR1	356	141	0.396067	19.4916	0.982014	3.80076e-23	1.17883e-22
ENSG00000134352	IL6ST	356	132	0.370787	101.065	0.742684	2.60213e-07	4.3849e-07
ENSG00000140443	IGF1R	356	111	0.311798	34.5839	1.24204	1.2421e-14	2.84325e-14
ENSG00000178568	ERBB4	356	95	0.266854	6.3118	1.70172	1.03327e-14	2.37294e-14
ENSG00000065361	ERBB3	356	92	0.258427	124.952	2.1461	1.3818e-98	3.14926e-97
ENSG00000091831	ESR1	356	87	0.244382	112.817	3.44955	5.61105e-54	4.43942e-53
ENSG00000169083	AR	356	84	0.235955	25.1676	1.78065	3.86051e-24	1.24433e-23
ENSG00000151892	GFRA1	356	59	0.16573	74.001	1.96064	1.17672e-15	2.79992e-15
ENSG00000082175	PGR	356	52	0.146067	14.9441	1.97863	1.84279e-13	4.03431e-13
ENSG00000138696	BMPR1B	356	48	0.134831	58.7429	6.30559	3.0139e-102	7.54464e-101

## Sheet: CESC
Eensembl	Symbol	Cor cell-cycle gene	Co-expression cor cell-cycle gene	Co-expression core cell-cycle gene rate	mean TPM	log2FoldChange	DEG pvalue	DEG adjust pvalue
ENSG00000159346	ADIPOR1	305	183	0.6	95.2477	0.784348	1.27557e-06	5.35132e-06
ENSG00000131724	IL13RA1	305	149	0.488525	35.6608	0.753179	0.000763641	0.00188161
ENSG00000111424	VDR	305	129	0.422951	12.9951	1.53656	7.28822e-09	4.38432e-08
ENSG00000106799	TGFBR1	305	113	0.370492	13.5541	0.691355	0.0238733	0.0421334
ENSG00000068078	FGFR3	305	76	0.24918	53.0892	1.13356	0.025421	0.0445754
ENSG00000141736	ERBB2	305	66	0.216393	194.929	1.14345	0.00119753	0.00283831
ENSG00000105976	MET	305	33	0.108197	16.5441	2.28815	1.28703e-12	1.37085e-11

## Sheet: COAD
Eensembl	Symbol	Cor cell-cycle gene	Co-expression cor cell-cycle gene	Co-expression core cell-cycle gene rate	mean TPM	log2FoldChange	DEG pvalue	DEG adjust pvalue
ENSG00000111424	VDR	410	177	0.431707	27.1082	1.067	1.34643e-14	2.08784e-14
ENSG00000159346	ADIPOR1	410	135	0.329268	68.6553	1.0276	6.15974e-135	4.1965e-134
ENSG00000197081	IGF2R	410	124	0.302439	29.6526	0.900037	9.02169e-67	2.90591e-66
ENSG00000135503	ACVR1B	410	122	0.297561	22.8995	0.887439	1.39145e-35	3.0178e-35
ENSG00000141736	ERBB2	410	99	0.241463	75.1378	0.960983	6.9091e-35	1.48485e-34
ENSG00000160867	FGFR4	410	94	0.229268	49.1982	2.01216	5.14198e-73	1.78934e-72
ENSG00000183840	GPR39	410	89	0.217073	7.64675	1.68194	1.51328e-29	3.00922e-29
ENSG00000131724	IL13RA1	410	78	0.190244	47.5796	0.814579	1.74246e-61	5.21965e-61
ENSG00000065361	ERBB3	410	76	0.185366	103.109	1.54734	1.57411e-69	5.24159e-69
ENSG00000105976	MET	410	56	0.136585	33.8518	3.31807	0	0
ENSG00000134817	APLNR	410	51	0.12439	8.19913	1.18604	1.41511e-34	3.02875e-34
ENSG00000144852	NR1I2	410	43	0.104878	22.5634	0.875319	3.60945e-07	4.76702e-07

## Sheet: ESCA
Eensembl	Symbol	Cor cell-cycle gene	Co-expression cor cell-cycle gene	Co-expression core cell-cycle gene rate	mean TPM	log2FoldChange	DEG pvalue	DEG adjust pvalue
ENSG00000197081	IGF2R	386	278	0.720207	46.198	0.79876	1.81243e-49	7.94506e-49
ENSG00000107779	BMPR1A	386	272	0.704663	10.2082	0.694918	3.48236e-54	1.67363e-53
ENSG00000150093	ITGB1	386	245	0.634715	285.764	1.47173	6.11851e-99	7.18576e-98
ENSG00000106799	TGFBR1	386	220	0.569948	24.757	1.02363	1.33148e-72	9.44455e-72
ENSG00000204217	BMPR2	386	214	0.554404	18.2551	1.26447	3.3282e-144	9.34312e-143
ENSG00000138448	ITGAV	386	199	0.515544	59.6088	2.09541	1.1376e-219	1.37074e-217
ENSG00000115170	ACVR1	386	181	0.468912	24.4646	1.38152	1.04935e-173	4.94207e-172
ENSG00000140443	IGF1R	386	146	0.378238	19.2126	1.00138	3.24385e-35	1.03602e-34
ENSG00000186951	PPARA	386	125	0.323834	12.3097	0.969967	8.95095e-70	5.994e-69
ENSG00000146648	EGFR	386	115	0.297927	104.986	1.95842	5.73472e-67	3.60479e-66
ENSG00000105976	MET	386	105	0.272021	42.8301	3.46069	0	0
ENSG00000171105	INSR	386	101	0.261658	17.4407	1.7508	1.71392e-127	3.48341e-126
ENSG00000148053	NTRK2	386	87	0.225389	34.6302	2.80859	1.87025e-58	9.89855e-58
ENSG00000102755	FLT1	386	85	0.220207	10.8626	0.984609	8.96563e-29	2.46104e-28
ENSG00000118257	NRP2	386	82	0.212435	26.0299	0.741954	5.10756e-14	9.52426e-14
ENSG00000197635	DPP4	386	66	0.170984	14.3289	3.19383	3.75297e-113	5.78887e-112
ENSG00000064300	NGFR	386	65	0.168394	15.1985	0.968417	3.05523e-09	4.8983e-09
ENSG00000160867	FGFR4	386	65	0.168394	25.6291	2.67189	2.82751e-93	2.97265e-92
ENSG00000099250	NRP1	386	49	0.126943	24.3452	1.40115	5.34474e-62	3.03108e-61
ENSG00000150594	ADRA2A	386	47	0.121762	7.74937	1.36772	1.15686e-17	2.38572e-17
ENSG00000141736	ERBB2	386	44	0.11399	276.745	0.59758	2.81666e-07	4.21159e-07
ENSG00000168685	IL7R	386	42	0.108808	12.4522	1.17892	2.37211e-17	4.8482e-17
ENSG00000134817	APLNR	386	39	0.101036	8.96746	2.01083	7.51054e-53	3.50341e-52

## Sheet: GBM
Eensembl	Symbol	Cor cell-cycle gene	Co-expression cor cell-cycle gene	Co-expression core cell-cycle gene rate	mean TPM	log2FoldChange	DEG pvalue	DEG adjust pvalue
ENSG00000107779	BMPR1A	380	231	0.607895	6.55467	0.71963	7.25847e-46	1.70705e-45
ENSG00000197081	IGF2R	380	227	0.597368	13.9906	0.840036	6.06593e-38	1.2958e-37
ENSG00000128052	KDR	380	192	0.505263	6.51285	1.29085	1.90587e-46	4.51698e-46
ENSG00000115170	ACVR1	380	184	0.484211	17.8087	1.13748	7.93013e-122	4.0562e-121
ENSG00000141736	ERBB2	380	160	0.421053	22.3222	1.11977	1.52344e-30	2.96994e-30
ENSG00000150093	ITGB1	380	158	0.415789	111.953	1.7434	1.53859e-106	6.81313e-106
ENSG00000113594	LIFR	380	146	0.384211	18.3972	0.781296	8.40612e-21	1.42831e-20
ENSG00000134853	PDGFRA	380	122	0.321053	75.1505	2.69091	6.18696e-62	1.75457e-61
ENSG00000106799	TGFBR1	380	117	0.307895	19.3621	2.58394	0	0
ENSG00000138448	ITGAV	380	115	0.302632	56.0352	1.55808	3.08894e-106	1.36355e-105
ENSG00000099250	NRP1	380	112	0.294737	26.0128	1.60881	2.35148e-90	8.93104e-90
ENSG00000163513	TGFBR2	380	103	0.271053	19.2313	1.35447	2.94138e-52	7.46106e-52
ENSG00000118257	NRP2	380	99	0.260526	32.6205	2.34226	4.65441e-193	4.641e-192
ENSG00000131724	IL13RA1	380	92	0.242105	31.5342	2.17579	4.64748e-139	2.80331e-138
ENSG00000131477	RAMP2	380	85	0.223684	48.7593	1.08559	4.29507e-42	9.66365e-42
ENSG00000161638	ITGA5	380	82	0.215789	40.4051	2.31474	4.57832e-68	1.38673e-67
ENSG00000146648	EGFR	380	68	0.178947	277.057	5.08024	2.68587e-251	4.60287e-250
ENSG00000182578	CSF1R	380	49	0.128947	66.7353	2.83631	8.74527e-145	5.54694e-144
ENSG00000121966	CXCR4	380	44	0.115789	64.0475	3.29167	1.24128e-201	1.33108e-200
ENSG00000119535	CSF3R	380	41	0.107895	18.2635	1.17309	7.1202e-27	1.3243e-26

## Sheet: KICH
Eensembl	Symbol	Cor cell-cycle gene	Co-expression cor cell-cycle gene	Co-expression core cell-cycle gene rate	mean TPM	log2FoldChange	DEG pvalue	DEG adjust pvalue
ENSG00000006831	ADIPOR2	184	183	0.994565	51.4735	2.10097	1.39504e-39	4.7294e-38
ENSG00000138448	ITGAV	184	183	0.994565	38.0522	1.45384	3.1093e-12	1.41918e-11
ENSG00000113594	LIFR	184	181	0.983696	9.19939	0.758786	1.00661e-05	2.36318e-05
ENSG00000140443	IGF1R	184	181	0.983696	8.82686	0.69327	1.62183e-05	3.71103e-05
ENSG00000106799	TGFBR1	184	177	0.961957	15.5193	1.70834	6.74605e-22	6.86997e-21
ENSG00000105976	MET	184	176	0.956522	56.9354	2.94005	3.60383e-44	1.58006e-42
ENSG00000171105	INSR	184	175	0.951087	20.2024	1.26642	1.80393e-13	9.25733e-13
ENSG00000113580	NR3C1	184	173	0.940217	8.91015	0.807525	6.36897e-06	1.52706e-05
ENSG00000135503	ACVR1B	184	173	0.940217	25.3379	0.70308	1.05939e-05	2.47785e-05
ENSG00000151090	THRB	184	172	0.934783	12.9944	2.15218	1.51767e-22	1.6216e-21
ENSG00000113494	PRLR	184	169	0.918478	10.931	2.58213	7.57434e-15	4.40946e-14
ENSG00000151623	NR3C2	184	164	0.891304	20.7036	2.78552	2.62525e-44	1.16501e-42
ENSG00000197081	IGF2R	184	159	0.86413	21.6134	1.16832	9.38624e-11	3.72084e-10
ENSG00000115170	ACVR1	184	157	0.853261	14.4037	1.136	5.51443e-13	2.69356e-12
ENSG00000166148	AVPR1A	184	157	0.853261	31.4218	4.24343	5.56668e-41	2.04287e-39
ENSG00000157404	KIT	184	155	0.842391	113.408	4.38947	8.99846e-62	9.37845e-60
ENSG00000146648	EGFR	184	144	0.782609	11.9	1.40021	4.19264e-08	1.27068e-07
ENSG00000112964	GHR	184	122	0.663043	5.40211	0.890241	0.014457	0.0222047
ENSG00000111424	VDR	184	92	0.5	26.0162	2.04361	5.5089e-14	2.97181e-13
ENSG00000118257	NRP2	184	82	0.445652	5.80775	0.916289	0.000982718	0.00178773
ENSG00000138696	BMPR1B	184	68	0.369565	32.112	4.35176	4.36304e-37	1.28144e-35
ENSG00000134817	APLNR	184	50	0.271739	6.51667	1.24108	2.53319e-05	5.66349e-05
ENSG00000077782	FGFR1	184	47	0.255435	43.5019	0.807811	0.00135441	0.00241784

## Sheet: KIRC
Eensembl	Symbol	Cor cell-cycle gene	Co-expression cor cell-cycle gene	Co-expression core cell-cycle gene rate	mean TPM	log2FoldChange	DEG pvalue	DEG adjust pvalue
ENSG00000131724	IL13RA1	331	329	0.993958	39.5724	0.909653	2.87612e-17	2.1691e-16
ENSG00000150093	ITGB1	331	317	0.957704	299.292	1.61539	4.13234e-44	3.24894e-42
ENSG00000113580	NR3C1	331	315	0.951662	30.6732	2.01707	9.34327e-61	1.84042e-58
ENSG00000159346	ADIPOR1	331	310	0.936556	72.5078	0.64435	9.72382e-18	7.66813e-17
ENSG00000118257	NRP2	331	309	0.933535	19.6321	2.06799	5.43565e-34	1.82373e-32
ENSG00000138448	ITGAV	331	307	0.927492	59.9891	1.45045	8.48045e-23	1.04968e-21
ENSG00000115170	ACVR1	331	306	0.924471	20.0471	0.923712	5.86874e-22	6.73727e-21
ENSG00000204217	BMPR2	331	305	0.92145	16.8413	1.21132	6.85945e-24	9.31493e-23
ENSG00000099250	NRP1	331	303	0.915408	137.662	1.65976	4.58791e-34	1.55066e-32
ENSG00000106799	TGFBR1	331	303	0.915408	20.1194	1.45104	3.90058e-34	1.32815e-32
ENSG00000134352	IL6ST	331	303	0.915408	59.7442	1.09434	2.04045e-19	1.87929e-18
ENSG00000197081	IGF2R	331	301	0.909366	30.3867	0.982192	2.31552e-15	1.4637e-14
ENSG00000146648	EGFR	331	300	0.906344	46.2478	2.6803	3.2378e-52	4.00766e-50
ENSG00000064989	CALCRL	331	284	0.858006	39.5934	2.71978	1.1655e-44	9.44723e-43
ENSG00000102755	FLT1	331	270	0.81571	101.953	1.99376	3.40932e-24	4.80056e-23
ENSG00000197635	DPP4	331	270	0.81571	71.8335	1.28322	6.98581e-08	2.09792e-07
ENSG00000113594	LIFR	331	268	0.809668	13.6479	0.639447	0.000347564	0.000680528
ENSG00000128052	KDR	331	268	0.809668	58.0038	2.26124	5.58585e-27	1.00419e-25
ENSG00000182578	CSF1R	331	267	0.806647	36.9939	2.0601	1.50691e-28	3.13338e-27
ENSG00000169083	AR	331	266	0.803625	5.84424	1.57979	3.28674e-16	2.24579e-15
ENSG00000105976	MET	331	249	0.752266	59.9276	2.4168	1.93243e-48	1.97766e-46
ENSG00000168685	IL7R	331	249	0.752266	8.97377	1.09052	1.19418e-05	2.80787e-05
ENSG00000171105	INSR	331	246	0.743202	53.8223	1.94491	4.41542e-41	2.7143e-39
ENSG00000134817	APLNR	331	241	0.728097	28.088	2.62162	1.52735e-27	2.88747e-26
ENSG00000012504	NR1H4	331	206	0.622356	31.7	0.730069	0.000415123	0.000805833
ENSG00000121966	CXCR4	331	175	0.528701	159.46	2.55689	3.5982e-49	3.74519e-47
ENSG00000170214	ADRA1B	331	175	0.528701	6.57123	1.56713	7.06135e-16	4.67668e-15
ENSG00000100385	IL2RB	331	156	0.471299	8.47364	2.90839	1.01057e-44	8.22782e-43
ENSG00000161638	ITGA5	331	145	0.438066	82.9562	1.87761	1.45508e-27	2.75368e-26
ENSG00000185291	IL3RA	331	119	0.359517	15.1961	1.32218	5.54303e-14	3.06961e-13
ENSG00000064300	NGFR	331	102	0.308157	12.475	0.597002	0.0147124	0.022885
ENSG00000198223	CSF2RA	331	96	0.29003	9.98857	1.87078	1.32983e-24	1.95515e-23
ENSG00000131477	RAMP2	331	91	0.274924	98.9777	0.895384	8.56554e-07	2.29942e-06
ENSG00000147168	IL2RG	331	62	0.187311	31.574	2.30072	2.31949e-23	2.9881e-22
ENSG00000164850	GPER1	331	43	0.129909	14.4203	1.00859	7.51755e-06	1.81131e-05
ENSG00000065361	ERBB3	331	38	0.114804	63.1429	1.50396	6.93127e-14	3.80048e-13

## Sheet: KIRP
Eensembl	Symbol	Cor cell-cycle gene	Co-expression cor cell-cycle gene	Co-expression core cell-cycle gene rate	mean TPM	log2FoldChange	DEG pvalue	DEG adjust pvalue
ENSG00000150093	ITGB1	247	230	0.931174	172.139	0.957487	3.85074e-13	3.15013e-12
ENSG00000146648	EGFR	247	214	0.866397	15.1365	1.19942	7.66297e-14	6.89781e-13
ENSG00000106799	TGFBR1	247	208	0.842105	13.7191	1.04344	1.24977e-12	9.49053e-12
ENSG00000115170	ACVR1	247	188	0.761134	21.6712	1.22222	1.36166e-19	2.40269e-18
ENSG00000113580	NR3C1	247	176	0.712551	12.7142	0.681147	1.93069e-07	7.32609e-07
ENSG00000105976	MET	247	173	0.700405	112.971	3.34374	1.8358e-78	8.3575e-75
ENSG00000183840	GPR39	247	156	0.631579	6.68934	1.99523	6.51221e-38	7.6508e-36
ENSG00000197081	IGF2R	247	154	0.623482	28.381	1.08997	5.50816e-12	3.86377e-11
ENSG00000144407	PTH2R	247	139	0.562753	25.7491	1.07053	1.46255e-07	5.64402e-07
ENSG00000169083	AR	247	131	0.530364	8.80089	2.3377	1.74993e-26	6.19966e-25
ENSG00000012504	NR1H4	247	121	0.489879	30.7798	0.855738	2.93834e-06	9.33318e-06
ENSG00000197635	DPP4	247	96	0.388664	86.6718	1.75665	1.44771e-10	8.4469e-10
ENSG00000081985	IL12RB2	247	69	0.279352	7.6757	4.11456	2.24392e-21	4.78475e-20
ENSG00000065361	ERBB3	247	47	0.190283	72.272	1.76391	1.34333e-17	1.85882e-16

## Sheet: LIHC
Eensembl	Symbol	Cor cell-cycle gene	Co-expression cor cell-cycle gene	Co-expression core cell-cycle gene rate	mean TPM	log2FoldChange	DEG pvalue	DEG adjust pvalue
ENSG00000150093	ITGB1	307	245	0.798046	145.956	0.689815	1.33322e-24	5.38255e-24
ENSG00000138448	ITGAV	307	238	0.775244	11.8188	0.844471	2.59066e-14	6.84975e-14
ENSG00000159346	ADIPOR1	307	163	0.530945	71.6219	0.903552	7.44518e-73	1.75235e-71
ENSG00000147168	IL2RG	307	154	0.501629	16.8622	1.63784	8.45673e-26	3.59323e-25
ENSG00000134243	SORT1	307	108	0.351792	8.52215	1.48538	8.83615e-38	5.91115e-37
ENSG00000113721	PDGFRB	307	99	0.322476	14.4127	0.616234	5.35651e-08	1.02502e-07
ENSG00000182578	CSF1R	307	98	0.319218	8.02652	0.756042	1.36417e-08	2.70071e-08
ENSG00000080293	SCTR	307	89	0.289902	8.65225	0.997673	0.000146395	0.000224346
ENSG00000160867	FGFR4	307	62	0.201954	88.5341	0.776286	3.03356e-13	7.62929e-13
ENSG00000105976	MET	307	31	0.100977	20.2946	1.12362	1.4196e-36	9.08768e-36

[truncated: 11 more sheets: LUAD, LUSC, OV, PAAD, PRAD, READ, SKCM, STAD, TGCT, THCA, UCEC]
