# Supplementary material for: Elucidation of Factors Affecting the Age-Dependent Cancer Occurrence Rates
Source: Int J Mol Sci. 2024 Dec 31;26(1):275. doi: 10.3390/ijms26010275 (PMC11720044; doi:10.3390/ijms26010275)
Supplement: Supplementary file 1 [file ijms-26-00275-s001.zip › Table S7.xlsx]

## Sheet: Sheet1
Table S7. Regression models for age-dependent cancer occurrence-rates against age-dependent SCDs and circulatory concentrations of growth signals
Cancer	Rsquared	Adjust Rsquared	Pvalue	Equcation
COAD	0.995479	0.995276	1.86526e-78	incidence = 1.0558018e+02 + 1.6113661e-01 * risk - 2.0198050e+00 * BTC - 2.0181612e-04 * BTC * risk
ESCA	0.997987	0.997865	3.62371e-88	incidence = 345.92620154 - 176.41761421 * risk - 1.37716494 * BMP6 - 8.89150399 * TGFA * risk + 0.80005948 * TGFB1 * risk
LUAD	0.978415	0.977107	3.54216e-54	incidence = 5255.5218892 - 374.0609739 * risk - 13.8981043 * BMP6 - 36.6182812 * BTC + 3.1886892 * BTC * risk
PAAD	0.999609	0.999579	2.55005e-109	incidence = - 976.895537480 - 193.089323101 * risk - 49.791097395 * TGFB1 + 43.263572389 * PDGFD + 0.036709442 * TGFB1 * risk + 0.954248480 * PDGFD * risk
SKCM	0.988364	0.987843	1.05075e-64	incidence = 5.8147729e+02 - 3.8855015e-01 * risk - 1.0314396e+00 * TGFB1 + 8.6882137e-04 * TGFB1 * risk
TGCT	0.995818	0.995565	1.08142e-77	incidence = 761.66181550 - 63.07740309 * risk - 2.12974856 * INHBC - 4.97470977 * BMP2 + 0.32808769 * INHBC * risk
THCA	0.990534	0.990111	1.04431e-67	incidence = - 35.62938621 - 130.87093462 * risk + 0.44233093 * TGFB1 * risk + 0.28595484 * Estradiol * risk
