# Supplementary material for: Elucidation of Factors Affecting the Age-Dependent Cancer Occurrence Rates
Source: Int J Mol Sci. 2024 Dec 31;26(1):275. doi: 10.3390/ijms26010275 (PMC11720044; doi:10.3390/ijms26010275)
Supplement: Supplementary file 1 [file ijms-26-00275-s001.zip › Table S8.xlsx]

## Sheet: Co-expression clusters
Table S8. The co-expression clusters for core cell-cycles genes
Table S8A. Co-expression clusters of core cell-cycle genes in different cancer types
Cancer	Ensembl ID	Symbol	Cluster
COAD	ENSG00000133597	ADCK2	1
COAD	ENSG00000164022	AIMP1	1
COAD	ENSG00000106367	AP1S1	1
COAD	ENSG00000100823	APEX1	1
COAD	ENSG00000142632	ARHGEF19	1
COAD	ENSG00000169136	ATF5	1
COAD	ENSG00000176022	B3GALT6	1
COAD	ENSG00000103429	BFAR	1
COAD	ENSG00000014216	CAPN1	1
COAD	ENSG00000138794	CASP6	1
COAD	ENSG00000105173	CCNE1	1
COAD	ENSG00000115484	CCT4	1
COAD	ENSG00000101224	CDC25B	1
COAD	ENSG00000135446	CDK4	1
COAD	ENSG00000134058	CDK7	1
COAD	ENSG00000173207	CKS1B	1
COAD	ENSG00000123975	CKS2	1
COAD	ENSG00000168275	COA6	1
COAD	ENSG00000131174	COX7B	1
COAD	ENSG00000178585	CTNNBIP1	1
COAD	ENSG00000086061	DNAJA1	1
COAD	ENSG00000088986	DYNLL1	1
COAD	ENSG00000125898	FAM110A	1
COAD	ENSG00000181274	FRAT2	1
COAD	ENSG00000143891	GALM	1
COAD	ENSG00000029993	HMGB3	1
COAD	ENSG00000177733	HNRNPA0	1
COAD	ENSG00000170606	HSPA4	1
COAD	ENSG00000044574	HSPA5	1
COAD	ENSG00000144381	HSPD1	1
COAD	ENSG00000138413	IDH1	1
COAD	ENSG00000121774	KHDRBS1	1
COAD	ENSG00000147592	LACTB2	1
COAD	ENSG00000205629	LCMT1	1
COAD	ENSG00000145050	MANF	1
COAD	ENSG00000166508	MCM7	1
COAD	ENSG00000181588	MEX3D	1
COAD	ENSG00000181610	MRPS23	1
COAD	ENSG00000102030	NAA10	1
COAD	ENSG00000139579	NABP2	1
COAD	ENSG00000151366	NDUFC2	1
COAD	ENSG00000196290	NIF3L1	1
COAD	ENSG00000172113	NME6	1
COAD	ENSG00000048162	NOP16	1
COAD	ENSG00000181163	NPM1	1
COAD	ENSG00000075188	NUP37	1
COAD	ENSG00000162073	PAQR4	1
COAD	ENSG00000127838	PNKD	1
COAD	ENSG00000148229	POLE3	1
COAD	ENSG00000214517	PPME1	1
COAD	ENSG00000100567	PSMA3	1
COAD	ENSG00000041357	PSMA4	1
COAD	ENSG00000143106	PSMA5	1
COAD	ENSG00000100902	PSMA6	1
COAD	ENSG00000008018	PSMB1	1
COAD	ENSG00000205220	PSMB10	1
COAD	ENSG00000126067	PSMB2	1
COAD	ENSG00000277791	PSMB3	1
COAD	ENSG00000159377	PSMB4	1
COAD	ENSG00000100804	PSMB5	1
COAD	ENSG00000136930	PSMB7	1
COAD	ENSG00000204264	PSMB8	1
COAD	ENSG00000115233	PSMD14	1
COAD	ENSG00000103035	PSMD7	1
COAD	ENSG00000111679	PTPN6	1
COAD	ENSG00000183155	RABIF	1
COAD	ENSG00000168476	REEP4	1
COAD	ENSG00000049541	RFC2	1
COAD	ENSG00000205937	RNPS1	1
COAD	ENSG00000106399	RPA3	1
COAD	ENSG00000108107	RPL28	1
COAD	ENSG00000040608	RTN4R	1
COAD	ENSG00000175792	RUVBL1	1
COAD	ENSG00000168061	SAC3D1	1
COAD	ENSG00000115884	SDC1	1
COAD	ENSG00000196636	SDHAF3	1
COAD	ENSG00000120742	SERP1	1
COAD	ENSG00000105281	SLC1A5	1
COAD	ENSG00000005022	SLC25A5	1
COAD	ENSG00000109062	SLC9A3R1	1
COAD	ENSG00000099956	SMARCB1	1
COAD	ENSG00000166002	SMCO4	1
COAD	ENSG00000076944	STXBP2	1
COAD	ENSG00000148296	SURF6	1
COAD	ENSG00000106638	TBL2	1
COAD	ENSG00000071564	TCF3	1
COAD	ENSG00000126768	TIMM17B	1
COAD	ENSG00000265354	TIMM23	1
COAD	ENSG00000186283	TOR3A	1
COAD	ENSG00000182173	TSEN54	1
COAD	ENSG00000167553	TUBA1C	1
COAD	ENSG00000063244	U2AF2	1
COAD	ENSG00000177889	UBE2N	1
COAD	ENSG00000076248	UNG	1
COAD	ENSG00000132467	UTP3	1
COAD	ENSG00000127337	YEATS4	1
COAD	ENSG00000108953	YWHAE	1
COAD	ENSG00000165724	ZMYND19	1
COAD	ENSG00000123505	AMD1	2
COAD	ENSG00000011426	ANLN	2
COAD	ENSG00000198826	ARHGAP11A	2
COAD	ENSG00000137135	ARHGEF39	2
COAD	ENSG00000170540	ARL6IP1	2
COAD	ENSG00000177917	ARL6IP6	2
COAD	ENSG00000066279	ASPM	2
COAD	ENSG00000156802	ATAD2	2
COAD	ENSG00000178999	AURKB	2
COAD	ENSG00000138376	BARD1	2
COAD	ENSG00000089685	BIRC5	2
COAD	ENSG00000197299	BLM	2
COAD	ENSG00000012048	BRCA1	2
COAD	ENSG00000184992	BRI3BP	2
COAD	ENSG00000136492	BRIP1	2
COAD	ENSG00000169679	BUB1	2
COAD	ENSG00000156970	BUB1B	2
COAD	ENSG00000154473	BUB3	2
COAD	ENSG00000145386	CCNA2	2
COAD	ENSG00000134057	CCNB1	2
COAD	ENSG00000157456	CCNB2	2
COAD	ENSG00000175305	CCNE2	2
COAD	ENSG00000162063	CCNF	2
COAD	ENSG00000117399	CDC20	2
COAD	ENSG00000164045	CDC25A	2
COAD	ENSG00000158402	CDC25C	2
COAD	ENSG00000093009	CDC45	2
COAD	ENSG00000094804	CDC6	2
COAD	ENSG00000097046	CDC7	2
COAD	ENSG00000184661	CDCA2	2
COAD	ENSG00000111665	CDCA3	2
COAD	ENSG00000134690	CDCA8	2
COAD	ENSG00000170312	CDK1	2
COAD	ENSG00000123374	CDK2	2
COAD	ENSG00000100526	CDKN3	2
COAD	ENSG00000167513	CDT1	2
COAD	ENSG00000115163	CENPA	2
COAD	ENSG00000138778	CENPE	2
COAD	ENSG00000117724	CENPF	2
COAD	ENSG00000102384	CENPI	2
COAD	ENSG00000031691	CENPQ	2
COAD	ENSG00000151725	CENPU	2
COAD	ENSG00000138180	CEP55	2
COAD	ENSG00000167670	CHAF1A	2
COAD	ENSG00000159259	CHAF1B	2
COAD	ENSG00000149554	CHEK1	2
COAD	ENSG00000183765	CHEK2	2
COAD	ENSG00000092853	CLSPN	2
COAD	ENSG00000006634	DBF4	2
COAD	ENSG00000024526	DEPDC1	2
COAD	ENSG00000035499	DEPDC1B	2
COAD	ENSG00000228716	DHFR	2
COAD	ENSG00000126787	DLGAP5	2
COAD	ENSG00000136982	DSCC1	2
COAD	ENSG00000165891	E2F7	2
COAD	ENSG00000114346	ECT2	2
COAD	ENSG00000135476	ESPL1	2
COAD	ENSG00000174371	EXO1	2
COAD	ENSG00000106462	EZH2	2
COAD	ENSG00000112039	FANCE	2
COAD	ENSG00000112029	FBXO5	2
COAD	ENSG00000100522	GNPNAT1	2
COAD	ENSG00000164284	GRPEL2	2
COAD	ENSG00000075218	GTSE1	2
COAD	ENSG00000119969	HELLS	2
COAD	ENSG00000164104	HMGB2	2
COAD	ENSG00000072571	HMMR	2
COAD	ENSG00000169813	HNRNPF	2
COAD	ENSG00000149503	INCENP	2
COAD	ENSG00000138160	KIF11	2
COAD	ENSG00000121621	KIF18A	2
COAD	ENSG00000112984	KIF20A	2
COAD	ENSG00000138182	KIF20B	2
COAD	ENSG00000079616	KIF22	2
COAD	ENSG00000137807	KIF23	2
COAD	ENSG00000142945	KIF2C	2
COAD	ENSG00000090889	KIF4A	2
COAD	ENSG00000128944	KNSTRN	2
COAD	ENSG00000184445	KNTC1	2
COAD	ENSG00000182481	KPNA2	2
COAD	ENSG00000183814	LIN9	2
COAD	ENSG00000120539	MASTL	2
COAD	ENSG00000065328	MCM10	2
COAD	ENSG00000073111	MCM2	2
COAD	ENSG00000112118	MCM3	2
COAD	ENSG00000104738	MCM4	2
COAD	ENSG00000100297	MCM5	2
COAD	ENSG00000076003	MCM6	2
COAD	ENSG00000165304	MELK	2
COAD	ENSG00000148773	MKI67	2
COAD	ENSG00000146263	MMS22L	2
COAD	ENSG00000095002	MSH2	2
COAD	ENSG00000146410	MTFR2	2
COAD	ENSG00000065911	MTHFD2	2
COAD	ENSG00000080986	NDC80	2
COAD	ENSG00000117650	NEK2	2
COAD	ENSG00000143228	NUF2	2
COAD	ENSG00000163002	NUP35	2
COAD	ENSG00000137804	NUSAP1	2
COAD	ENSG00000104147	OIP5	2
COAD	ENSG00000085840	ORC1	2
COAD	ENSG00000132646	PCNA	2
COAD	ENSG00000127564	PKMYT1	2
COAD	ENSG00000166851	PLK1	2
COAD	ENSG00000142731	PLK4	2
COAD	ENSG00000138035	PNPT1	2
COAD	ENSG00000100479	POLE2	2
COAD	ENSG00000128059	PPAT	2
COAD	ENSG00000186298	PPP1CC	2
COAD	ENSG00000198901	PRC1	2
COAD	ENSG00000198056	PRIM1	2
COAD	ENSG00000146143	PRIM2	2
COAD	ENSG00000101911	PRPS2	2
COAD	ENSG00000164611	PTTG1	2
COAD	ENSG00000161800	RACGAP1	2
COAD	ENSG00000051180	RAD51	2
COAD	ENSG00000085999	RAD54L	2
COAD	ENSG00000101773	RBBP8	2
COAD	ENSG00000163918	RFC4	2
COAD	ENSG00000178966	RMI1	2
COAD	ENSG00000171848	RRM2	2
COAD	ENSG00000182010	RTKN2	2
COAD	ENSG00000186193	SAPCD2	2
COAD	ENSG00000171241	SHCBP1	2
COAD	ENSG00000182628	SKA2	2
COAD	ENSG00000165480	SKA3	2
COAD	ENSG00000163950	SLBP	2
COAD	ENSG00000113810	SMC4	2
COAD	ENSG00000076382	SPAG5	2
COAD	ENSG00000152253	SPC25	2
COAD	ENSG00000013810	TACC3	2
COAD	ENSG00000137310	TCF19	2
COAD	ENSG00000120802	TMPO	2
COAD	ENSG00000160949	TONSL	2
COAD	ENSG00000131747	TOP2A	2
COAD	ENSG00000135451	TROAP	2
COAD	ENSG00000112742	TTK	2
COAD	ENSG00000123416	TUBA1B	2
COAD	ENSG00000176890	TYMS	2
COAD	ENSG00000108106	UBE2S	2
COAD	ENSG00000174607	UGT8	2
COAD	ENSG00000276043	UHRF1	2
COAD	ENSG00000100749	VRK1	2
COAD	ENSG00000198554	WDHD1	2
COAD	ENSG00000197279	ZNF165	2
COAD	ENSG00000121988	ZRANB3	2
COAD	ENSG00000151694	ADAM17	3
COAD	ENSG00000173744	AGFG1	3
COAD	ENSG00000164252	AGGF1	3
COAD	ENSG00000139133	ALG10	3
COAD	ENSG00000143401	ANP32E	3
COAD	ENSG00000006125	AP2B1	3
COAD	ENSG00000221963	APOL6	3
COAD	ENSG00000174437	ATP2A2	3
COAD	ENSG00000139618	BRCA2	3
COAD	ENSG00000106392	C1GALT1	3
COAD	ENSG00000112308	C6orf62	3
COAD	ENSG00000106144	CASP2	3
COAD	ENSG00000067955	CBFB	3
COAD	ENSG00000090061	CCNK	3
COAD	ENSG00000122966	CIT	3
COAD	ENSG00000136108	CKAP2	3
COAD	ENSG00000168036	CTNNB1	3
COAD	ENSG00000118655	DCLRE1B	3
COAD	ENSG00000152457	DCLRE1C	3
COAD	ENSG00000153904	DDAH1	3
COAD	ENSG00000278053	DDX52	3
COAD	ENSG00000163840	DTX3L	3
COAD	ENSG00000151247	EIF4E	3
COAD	ENSG00000171617	ENC1	3
COAD	ENSG00000147475	ERLIN2	3
COAD	ENSG00000138439	FAM117B	3
COAD	ENSG00000132436	FIGNL1	3
COAD	ENSG00000092140	G2E3	3
COAD	ENSG00000115159	GPD2	3
COAD	ENSG00000153767	GTF2E1	3
COAD	ENSG00000147874	HAUS6	3
COAD	ENSG00000159267	HLCS	3
COAD	ENSG00000113161	HMGCR	3
COAD	ENSG00000109971	HSPA8	3
COAD	ENSG00000116237	ICMT	3
COAD	ENSG00000197081	IGF2R	3
COAD	ENSG00000139116	KIF21A	3
COAD	ENSG00000102554	KLF5	3
COAD	ENSG00000254087	LYN	3
COAD	ENSG00000197442	MAP3K5	3
COAD	ENSG00000125885	MCM8	3
COAD	ENSG00000037749	MFAP3	3
COAD	ENSG00000129534	MIS18BP1	3
COAD	ENSG00000145555	MYO10	3
COAD	ENSG00000157483	MYO1E	3
COAD	ENSG00000164134	NAA15	3
COAD	ENSG00000121579	NAA50	3
COAD	ENSG00000072864	NDE1	3
COAD	ENSG00000114904	NEK4	3
COAD	ENSG00000093000	NUP50	3
COAD	ENSG00000153989	NUS1	3
COAD	ENSG00000144645	OSBPL10	3
COAD	ENSG00000155100	OTUD6B	3
COAD	ENSG00000162928	PEX13	3
COAD	ENSG00000013375	PGM3	3
COAD	ENSG00000156531	PHF6	3
COAD	ENSG00000133056	PIK3C2B	3
COAD	ENSG00000101868	POLA1	3
COAD	ENSG00000156675	RAB11FIP1	3
COAD	ENSG00000119318	RAD23B	3
COAD	ENSG00000244462	RBM12	3
COAD	ENSG00000162775	RBM15	3
COAD	ENSG00000168411	RFWD3	3
COAD	ENSG00000142864	SERBP1	3
COAD	ENSG00000075303	SLC25A40	3
COAD	ENSG00000021574	SPAST	3
COAD	ENSG00000135823	STX6	3
COAD	ENSG00000135316	SYNCRIP	3
COAD	ENSG00000078269	SYNJ2	3
COAD	ENSG00000143498	TAF1A	3
COAD	ENSG00000115750	TAF1B	3
COAD	ENSG00000042088	TDP1	3
COAD	ENSG00000145365	TIFA	3
COAD	ENSG00000078900	TP73	3
COAD	ENSG00000145331	TRMT10A	3
COAD	ENSG00000072401	UBE2D1	3
COAD	ENSG00000135018	UBQLN1	3
COAD	ENSG00000173218	VANGL1	3
COAD	ENSG00000065183	WDR3	3
COAD	ENSG00000134987	WDR36	3
COAD	ENSG00000132846	ZBED3	3
COAD	ENSG00000196247	ZNF107	3
COAD	ENSG00000185947	ZNF267	3
COAD	ENSG00000177842	ZNF620	3
COAD	ENSG00000131848	ZSCAN5A	3
COAD	ENSG00000135503	ACVR1B	4
COAD	ENSG00000065457	ADAT1	4
COAD	ENSG00000135334	AKIRIN2	4
COAD	ENSG00000087586	AURKA	4
COAD	ENSG00000245848	CEBPA	4
COAD	ENSG00000126001	CEP250	4
COAD	ENSG00000171316	CHD7	4
COAD	ENSG00000101138	CSTF1	4
COAD	ENSG00000178105	DDX10	4
COAD	ENSG00000062282	DGAT2	4
COAD	ENSG00000149636	DSN1	4
COAD	ENSG00000101412	E2F1	4
COAD	ENSG00000133740	E2F5	4
COAD	ENSG00000121957	GPSM2	4
COAD	ENSG00000147099	HDAC8	4
COAD	ENSG00000168264	IRF2BP2	4
COAD	ENSG00000135521	LTV1	4
COAD	ENSG00000118513	MYB	4
COAD	ENSG00000172239	PAIP1	4
COAD	ENSG00000253729	PRKDC	4
COAD	ENSG00000101182	PSMA7	4
COAD	ENSG00000124226	RNF114	4
COAD	ENSG00000112130	RNF8	4
COAD	ENSG00000153574	RPIA	4
COAD	ENSG00000179041	RRS1	4
COAD	ENSG00000104549	SQLE	4
COAD	ENSG00000130699	TAF4	4
COAD	ENSG00000135185	TMEM243	4
COAD	ENSG00000198900	TOP1	4
COAD	ENSG00000172315	TP53RK	4
COAD	ENSG00000088325	TPX2	4
COAD	ENSG00000198874	TYW1	4
COAD	ENSG00000175063	UBE2C	4
COAD	ENSG00000116455	WDR77	4
COAD	ENSG00000186153	WWOX	4
COAD	ENSG00000196812	ZSCAN16	4
ESCA	ENSG00000123146	ADGRE5	1
ESCA	ENSG00000179841	AKAP5	1
ESCA	ENSG00000006125	AP2B1	1
ESCA	ENSG00000165997	ARL5B	1
ESCA	ENSG00000085185	BCORL1	1
ESCA	ENSG00000023445	BIRC3	1
ESCA	ENSG00000104081	BMF	1
ESCA	ENSG00000184992	BRI3BP	1
ESCA	ENSG00000132640	BTBD3	1
ESCA	ENSG00000138794	CASP6	1
ESCA	ENSG00000140743	CDR2	1
ESCA	ENSG00000016391	CHDH	1
ESCA	ENSG00000110721	CHKA	1
ESCA	ENSG00000168763	CNNM3	1
ESCA	ENSG00000153904	DDAH1	1
ESCA	ENSG00000102580	DNAJC3	1
ESCA	ENSG00000127334	DYRK2	1
ESCA	ENSG00000198919	DZIP3	1
ESCA	ENSG00000171617	ENC1	1
ESCA	ENSG00000001561	ENPP4	1
ESCA	ENSG00000067208	EVI5	1
ESCA	ENSG00000127418	FGFRL1	1
ESCA	ENSG00000139354	GAS2L3	1
ESCA	ENSG00000136574	GATA4	1
ESCA	ENSG00000100522	GNPNAT1	1
ESCA	ENSG00000113384	GOLPH3	1
ESCA	ENSG00000119927	GPAM	1
ESCA	ENSG00000253293	HOXA10	1
ESCA	ENSG00000003147	ICA1	1
ESCA	ENSG00000171105	INSR	1
ESCA	ENSG00000162434	JAK1	1
ESCA	ENSG00000170759	KIF5B	1
ESCA	ENSG00000147592	LACTB2	1
ESCA	ENSG00000143815	LBR	1
ESCA	ENSG00000111885	MAN1A1	1
ESCA	ENSG00000166974	MAPRE2	1
ESCA	ENSG00000085276	MECOM	1
ESCA	ENSG00000152127	MGAT5	1
ESCA	ENSG00000139505	MTMR6	1
ESCA	ENSG00000161048	NAPEPLD	1
ESCA	ENSG00000111912	NCOA7	1
ESCA	ENSG00000114904	NEK4	1
ESCA	ENSG00000147862	NFIB	1
ESCA	ENSG00000173598	NUDT4	1
ESCA	ENSG00000153989	NUS1	1
ESCA	ENSG00000139946	PELI2	1
ESCA	ENSG00000013375	PGM3	1
ESCA	ENSG00000130517	PGPEP1	1
ESCA	ENSG00000154822	PLCL2	1
ESCA	ENSG00000127838	PNKD	1
ESCA	ENSG00000077514	POLD3	1
ESCA	ENSG00000132356	PRKAA1	1
ESCA	ENSG00000112245	PTP4A1	1
ESCA	ENSG00000165105	RASEF	1
ESCA	ENSG00000072422	RHOBTB1	1
ESCA	ENSG00000071537	SEL1L	1
ESCA	ENSG00000187231	SESTD1	1
ESCA	ENSG00000106688	SLC1A1	1
ESCA	ENSG00000085491	SLC25A24	1
ESCA	ENSG00000137834	SMAD6	1
ESCA	ENSG00000073849	ST6GAL1	1
ESCA	ENSG00000130699	TAF4	1
ESCA	ENSG00000135090	TAOK3	1
ESCA	ENSG00000164362	TERT	1
ESCA	ENSG00000125676	THOC2	1
ESCA	ENSG00000198900	TOP1	1
ESCA	ENSG00000109654	TRIM2	1
ESCA	ENSG00000152503	TRIM36	1
ESCA	ENSG00000198874	TYW1	1
ESCA	ENSG00000174607	UGT8	1
ESCA	ENSG00000132846	ZBED3	1
ESCA	ENSG00000184307	ZDHHC23	1
ESCA	ENSG00000083844	ZNF264	1
ESCA	ENSG00000198466	ZNF587	1
ESCA	ENSG00000177842	ZNF620	1
ESCA	ENSG00000278129	ZNF8	1
ESCA	ENSG00000116539	ASH1L	2
ESCA	ENSG00000114439	BBX	2
ESCA	ENSG00000038219	BOD1L1	2
ESCA	ENSG00000128595	CALU	2
ESCA	ENSG00000114423	CBLB	2
ESCA	ENSG00000198707	CEP290	2
ESCA	ENSG00000111269	CREBL2	2
ESCA	ENSG00000100523	DDHD1	2
ESCA	ENSG00000116641	DOCK7	2
ESCA	ENSG00000182150	ERCC6L2	2
ESCA	ENSG00000144369	FAM171B	2
ESCA	ENSG00000173706	HEG1	2
ESCA	ENSG00000172059	KLF11	2
ESCA	ENSG00000114796	KLHL24	2
ESCA	ENSG00000135862	LAMC1	2
ESCA	ENSG00000131023	LATS1	2
ESCA	ENSG00000198162	MAN1A2	2
ESCA	ENSG00000172469	MANEA	2
ESCA	ENSG00000101752	MIB1	2
ESCA	ENSG00000124151	NCOA3	2
ESCA	ENSG00000197746	PSAP	2
ESCA	ENSG00000171016	PYGO1	2
ESCA	ENSG00000158987	RAPGEF6	2
ESCA	ENSG00000162924	REL	2
ESCA	ENSG00000080603	SRCAP	2
ESCA	ENSG00000211455	STK38L	2
ESCA	ENSG00000160551	TAOK1	2
ESCA	ENSG00000131374	TBC1D5	2
ESCA	ENSG00000173273	TNKS	2
ESCA	ENSG00000130338	TULP4	2
ESCA	ENSG00000135913	USP37	2
ESCA	ENSG00000247746	USP51	2
ESCA	ENSG00000115935	WIPF1	2
ESCA	ENSG00000066422	ZBTB11	2
ESCA	ENSG00000173276	ZBTB21	2
ESCA	ENSG00000172667	ZMAT3	2
ESCA	ENSG00000197056	ZMYM1	2
ESCA	ENSG00000127081	ZNF484	2
ESCA	ENSG00000115170	ACVR1	3
ESCA	ENSG00000151694	ADAM17	3
ESCA	ENSG00000065457	ADAT1	3
ESCA	ENSG00000139133	ALG10	3
ESCA	ENSG00000011426	ANLN	3
ESCA	ENSG00000143401	ANP32E	3
ESCA	ENSG00000198826	ARHGAP11A	3
ESCA	ENSG00000128989	ARPP19	3
ESCA	ENSG00000066279	ASPM	3
ESCA	ENSG00000156802	ATAD2	3
ESCA	ENSG00000087586	AURKA	3
ESCA	ENSG00000110987	BCL7A	3
ESCA	ENSG00000089685	BIRC5	3
ESCA	ENSG00000197299	BLM	3
ESCA	ENSG00000012048	BRCA1	3
ESCA	ENSG00000139618	BRCA2	3
ESCA	ENSG00000169925	BRD3	3
ESCA	ENSG00000141867	BRD4	3
ESCA	ENSG00000136492	BRIP1	3
ESCA	ENSG00000169679	BUB1	3
ESCA	ENSG00000156970	BUB1B	3
ESCA	ENSG00000154040	CABYR	3
ESCA	ENSG00000067955	CBFB	3
ESCA	ENSG00000145386	CCNA2	3
ESCA	ENSG00000157456	CCNB2	3
ESCA	ENSG00000175305	CCNE2	3
ESCA	ENSG00000162063	CCNF	3
ESCA	ENSG00000115484	CCT4	3
ESCA	ENSG00000117399	CDC20	3
ESCA	ENSG00000164045	CDC25A	3
ESCA	ENSG00000101224	CDC25B	3
ESCA	ENSG00000158402	CDC25C	3
ESCA	ENSG00000004897	CDC27	3
ESCA	ENSG00000093009	CDC45	3
ESCA	ENSG00000094804	CDC6	3
ESCA	ENSG00000097046	CDC7	3
ESCA	ENSG00000184661	CDCA2	3
ESCA	ENSG00000164649	CDCA7L	3
ESCA	ENSG00000134690	CDCA8	3
ESCA	ENSG00000170312	CDK1	3
ESCA	ENSG00000105810	CDK6	3
ESCA	ENSG00000100526	CDKN3	3
ESCA	ENSG00000167513	CDT1	3
ESCA	ENSG00000115163	CENPA	3
ESCA	ENSG00000138778	CENPE	3
ESCA	ENSG00000117724	CENPF	3
ESCA	ENSG00000102384	CENPI	3
ESCA	ENSG00000031691	CENPQ	3
ESCA	ENSG00000126001	CEP250	3
ESCA	ENSG00000138180	CEP55	3
ESCA	ENSG00000159259	CHAF1B	3
ESCA	ENSG00000149554	CHEK1	3
ESCA	ENSG00000122966	CIT	3
ESCA	ENSG00000136108	CKAP2	3
ESCA	ENSG00000173207	CKS1B	3
ESCA	ENSG00000123975	CKS2	3
ESCA	ENSG00000092853	CLSPN	3
ESCA	ENSG00000146592	CREB5	3
ESCA	ENSG00000006634	DBF4	3
ESCA	ENSG00000161692	DBF4B	3
ESCA	ENSG00000057019	DCBLD2	3
ESCA	ENSG00000118655	DCLRE1B	3
ESCA	ENSG00000024526	DEPDC1	3
ESCA	ENSG00000035499	DEPDC1B	3
ESCA	ENSG00000228716	DHFR	3
ESCA	ENSG00000126787	DLGAP5	3
ESCA	ENSG00000108813	DLX4	3
ESCA	ENSG00000136982	DSCC1	3
ESCA	ENSG00000149636	DSN1	3
ESCA	ENSG00000101412	E2F1	3
ESCA	ENSG00000165891	E2F7	3
ESCA	ENSG00000114346	ECT2	3
ESCA	ENSG00000146648	EGFR	3
ESCA	ENSG00000204371	EHMT2	3
ESCA	ENSG00000174371	EXO1	3
ESCA	ENSG00000138439	FAM117B	3
ESCA	ENSG00000112029	FBXO5	3
ESCA	ENSG00000157240	FZD1	3
ESCA	ENSG00000155760	FZD7	3
ESCA	ENSG00000092140	G2E3	3
ESCA	ENSG00000153767	GTF2E1	3
ESCA	ENSG00000075218	GTSE1	3
ESCA	ENSG00000147874	HAUS6	3
ESCA	ENSG00000119969	HELLS	3
ESCA	ENSG00000164683	HEY1	3
ESCA	ENSG00000029993	HMGB3	3
ESCA	ENSG00000072571	HMMR	3
ESCA	ENSG00000122592	HOXA7	3
ESCA	ENSG00000175879	HOXD8	3
ESCA	ENSG00000044574	HSPA5	3
ESCA	ENSG00000140443	IGF1R	3
ESCA	ENSG00000073792	IGF2BP2	3
ESCA	ENSG00000197081	IGF2R	3
ESCA	ENSG00000168264	IRF2BP2	3
ESCA	ENSG00000100578	KIAA0586	3
ESCA	ENSG00000138160	KIF11	3
ESCA	ENSG00000121621	KIF18A	3
ESCA	ENSG00000112984	KIF20A	3
ESCA	ENSG00000138182	KIF20B	3
ESCA	ENSG00000137807	KIF23	3
ESCA	ENSG00000142945	KIF2C	3
ESCA	ENSG00000084731	KIF3C	3
ESCA	ENSG00000090889	KIF4A	3
ESCA	ENSG00000122550	KLHL7	3
ESCA	ENSG00000128944	KNSTRN	3
ESCA	ENSG00000184445	KNTC1	3
ESCA	ENSG00000182481	KPNA2	3
ESCA	ENSG00000186432	KPNA4	3
ESCA	ENSG00000183814	LIN9	3
ESCA	ENSG00000120539	MASTL	3
ESCA	ENSG00000065328	MCM10	3
ESCA	ENSG00000073111	MCM2	3
ESCA	ENSG00000112118	MCM3	3
ESCA	ENSG00000104738	MCM4	3
ESCA	ENSG00000100297	MCM5	3
ESCA	ENSG00000076003	MCM6	3
ESCA	ENSG00000166508	MCM7	3
ESCA	ENSG00000125885	MCM8	3
ESCA	ENSG00000144893	MED12L	3
ESCA	ENSG00000165304	MELK	3
ESCA	ENSG00000183496	MEX3B	3
ESCA	ENSG00000181588	MEX3D	3
ESCA	ENSG00000148773	MKI67	3
ESCA	ENSG00000146263	MMS22L	3
ESCA	ENSG00000095002	MSH2	3
ESCA	ENSG00000116062	MSH6	3
ESCA	ENSG00000146410	MTFR2	3
ESCA	ENSG00000065911	MTHFD2	3
ESCA	ENSG00000145555	MYO10	3
ESCA	ENSG00000164134	NAA15	3
ESCA	ENSG00000121579	NAA50	3
ESCA	ENSG00000139579	NABP2	3
ESCA	ENSG00000134369	NAV1	3
ESCA	ENSG00000080986	NDC80	3
ESCA	ENSG00000072864	NDE1	3
ESCA	ENSG00000117650	NEK2	3
ESCA	ENSG00000143228	NUF2	3
ESCA	ENSG00000163002	NUP35	3
ESCA	ENSG00000137804	NUSAP1	3
ESCA	ENSG00000104147	OIP5	3
ESCA	ENSG00000198836	OPA1	3
ESCA	ENSG00000085840	ORC1	3
ESCA	ENSG00000115507	OTX1	3
ESCA	ENSG00000172239	PAIP1	3
ESCA	ENSG00000162073	PAQR4	3
ESCA	ENSG00000132646	PCNA	3
ESCA	ENSG00000162928	PEX13	3
ESCA	ENSG00000156531	PHF6	3
ESCA	ENSG00000144824	PHLDB2	3
ESCA	ENSG00000127564	PKMYT1	3
ESCA	ENSG00000122861	PLAU	3
ESCA	ENSG00000166851	PLK1	3
ESCA	ENSG00000142731	PLK4	3
ESCA	ENSG00000138035	PNPT1	3
ESCA	ENSG00000101868	POLA1	3
ESCA	ENSG00000100479	POLE2	3
ESCA	ENSG00000128059	PPAT	3
ESCA	ENSG00000198901	PRC1	3
ESCA	ENSG00000198056	PRIM1	3
ESCA	ENSG00000146143	PRIM2	3
ESCA	ENSG00000253729	PRKDC	3
ESCA	ENSG00000101911	PRPS2	3
ESCA	ENSG00000126067	PSMB2	3
ESCA	ENSG00000108671	PSMD11	3
ESCA	ENSG00000169398	PTK2	3
ESCA	ENSG00000127947	PTPN12	3
ESCA	ENSG00000161800	RACGAP1	3
ESCA	ENSG00000164754	RAD21	3
ESCA	ENSG00000051180	RAD51	3
ESCA	ENSG00000085999	RAD54L	3
ESCA	ENSG00000101773	RBBP8	3
ESCA	ENSG00000049541	RFC2	3
ESCA	ENSG00000163918	RFC4	3
ESCA	ENSG00000168411	RFWD3	3
ESCA	ENSG00000178966	RMI1	3
ESCA	ENSG00000106399	RPA3	3
ESCA	ENSG00000171848	RRM2	3
ESCA	ENSG00000040608	RTN4R	3
ESCA	ENSG00000159216	RUNX1	3
ESCA	ENSG00000175792	RUVBL1	3
ESCA	ENSG00000168061	SAC3D1	3
ESCA	ENSG00000151835	SACS	3
ESCA	ENSG00000186193	SAPCD2	3
ESCA	ENSG00000163904	SENP2	3
ESCA	ENSG00000149257	SERPINH1	3
ESCA	ENSG00000171241	SHCBP1	3
ESCA	ENSG00000100625	SIX4	3
ESCA	ENSG00000182628	SKA2	3
ESCA	ENSG00000165480	SKA3	3
ESCA	ENSG00000113810	SMC4	3
ESCA	ENSG00000023608	SNAPC1	3
ESCA	ENSG00000086300	SNX10	3
ESCA	ENSG00000149639	SOGA1	3
ESCA	ENSG00000172845	SP3	3
ESCA	ENSG00000076382	SPAG5	3
ESCA	ENSG00000021574	SPAST	3
ESCA	ENSG00000152253	SPC25	3
ESCA	ENSG00000013810	TACC3	3
ESCA	ENSG00000143498	TAF1A	3
ESCA	ENSG00000115750	TAF1B	3
ESCA	ENSG00000071564	TCF3	3
ESCA	ENSG00000101190	TCFL5	3
ESCA	ENSG00000174130	TLR6	3
ESCA	ENSG00000120802	TMPO	3
ESCA	ENSG00000173726	TOMM20	3
ESCA	ENSG00000160949	TONSL	3
ESCA	ENSG00000131747	TOP2A	3
ESCA	ENSG00000177302	TOP3A	3
ESCA	ENSG00000088325	TPX2	3
ESCA	ENSG00000131323	TRAF3	3
ESCA	ENSG00000213186	TRIM59	3
ESCA	ENSG00000135451	TROAP	3
ESCA	ENSG00000112742	TTK	3
ESCA	ENSG00000123416	TUBA1B	3
ESCA	ENSG00000176890	TYMS	3
ESCA	ENSG00000163714	U2SURP	3
ESCA	ENSG00000143569	UBAP2L	3
ESCA	ENSG00000175063	UBE2C	3
ESCA	ENSG00000108106	UBE2S	3
ESCA	ENSG00000276043	UHRF1	3
ESCA	ENSG00000173218	VANGL1	3
ESCA	ENSG00000176428	VPS37D	3
ESCA	ENSG00000198554	WDHD1	3
ESCA	ENSG00000134987	WDR36	3
ESCA	ENSG00000018408	WWTR1	3
ESCA	ENSG00000127337	YEATS4	3
ESCA	ENSG00000180938	ZNF572	3
ESCA	ENSG00000121988	ZRANB3	3
LUAD	ENSG00000278540	ACACA	1
LUAD	ENSG00000123983	ACSL3	1
LUAD	ENSG00000115170	ACVR1	1
LUAD	ENSG00000135503	ACVR1B	1
LUAD	ENSG00000065457	ADAT1	1
LUAD	ENSG00000164252	AGGF1	1
LUAD	ENSG00000139133	ALG10	1
LUAD	ENSG00000139211	AMIGO2	1
LUAD	ENSG00000132623	ANKEF1	1
LUAD	ENSG00000221963	APOL6	1
LUAD	ENSG00000142632	ARHGEF19	1
LUAD	ENSG00000112249	ASCC3	1
LUAD	ENSG00000198363	ASPH	1
LUAD	ENSG00000034533	ASTE1	1
LUAD	ENSG00000119787	ATL2	1
LUAD	ENSG00000174437	ATP2A2	1
LUAD	ENSG00000110987	BCL7A	1
LUAD	ENSG00000148925	BTBD10	1
LUAD	ENSG00000106392	C1GALT1	1
LUAD	ENSG00000112308	C6orf62	1
LUAD	ENSG00000014216	CAPN1	1
LUAD	ENSG00000067955	CBFB	1
LUAD	ENSG00000164649	CDCA7L	1
LUAD	ENSG00000153046	CDYL	1
LUAD	ENSG00000075275	CELSR1	1
LUAD	ENSG00000157224	CLDN12	1
LUAD	ENSG00000141367	CLTC	1
LUAD	ENSG00000167186	COQ7	1
LUAD	ENSG00000101138	CSTF1	1
LUAD	ENSG00000177613	CSTF2T	1
LUAD	ENSG00000168036	CTNNB1	1
LUAD	ENSG00000057019	DCBLD2	1
LUAD	ENSG00000118655	DCLRE1B	1
LUAD	ENSG00000152457	DCLRE1C	1
LUAD	ENSG00000153904	DDAH1	1
LUAD	ENSG00000278053	DDX52	1
LUAD	ENSG00000102580	DNAJC3	1
LUAD	ENSG00000116641	DOCK7	1
LUAD	ENSG00000163840	DTX3L	1
LUAD	ENSG00000146648	EGFR	1
LUAD	ENSG00000104131	EIF3J	1
LUAD	ENSG00000151247	EIF4E	1
LUAD	ENSG00000095203	EPB41L4B	1
LUAD	ENSG00000147475	ERLIN2	1
LUAD	ENSG00000116903	EXOC8	1
LUAD	ENSG00000092820	EZR	1
LUAD	ENSG00000138439	FAM117B	1
LUAD	ENSG00000144369	FAM171B	1
LUAD	ENSG00000196937	FAM3C	1
LUAD	ENSG00000164574	GALNT10	1
LUAD	ENSG00000104381	GDAP1	1
LUAD	ENSG00000113384	GOLPH3	1
LUAD	ENSG00000143457	GOLPH3L	1
LUAD	ENSG00000115159	GPD2	1
LUAD	ENSG00000147099	HDAC8	1
LUAD	ENSG00000159267	HLCS	1
LUAD	ENSG00000169813	HNRNPF	1
LUAD	ENSG00000044574	HSPA5	1
LUAD	ENSG00000109971	HSPA8	1
LUAD	ENSG00000116237	ICMT	1
LUAD	ENSG00000143061	IGSF3	1
LUAD	ENSG00000030419	IKZF2	1
LUAD	ENSG00000168264	IRF2BP2	1
LUAD	ENSG00000117139	KDM5B	1
LUAD	ENSG00000121774	KHDRBS1	1
LUAD	ENSG00000089177	KIF16B	1
LUAD	ENSG00000139116	KIF21A	1
LUAD	ENSG00000099910	KLHL22	1
LUAD	ENSG00000168806	LCMT2	1
LUAD	ENSG00000172731	LRRC20	1
LUAD	ENSG00000254087	LYN	1
LUAD	ENSG00000198162	MAN1A2	1
LUAD	ENSG00000172469	MANEA	1
LUAD	ENSG00000152127	MGAT5	1
LUAD	ENSG00000157483	MYO1E	1
LUAD	ENSG00000196586	MYO6	1
LUAD	ENSG00000164134	NAA15	1
LUAD	ENSG00000121579	NAA50	1
LUAD	ENSG00000161048	NAPEPLD	1
LUAD	ENSG00000072864	NDE1	1
LUAD	ENSG00000114904	NEK4	1
LUAD	ENSG00000173848	NET1	1
LUAD	ENSG00000153989	NUS1	1
LUAD	ENSG00000198836	OPA1	1
LUAD	ENSG00000144645	OSBPL10	1
LUAD	ENSG00000164830	OXR1	1
LUAD	ENSG00000162928	PEX13	1
LUAD	ENSG00000177614	PGBD5	1
LUAD	ENSG00000156531	PHF6	1
LUAD	ENSG00000067177	PHKA1	1
LUAD	ENSG00000122861	PLAU	1
LUAD	ENSG00000101868	POLA1	1
LUAD	ENSG00000154001	PPP2R5E	1
LUAD	ENSG00000138814	PPP3CA	1
LUAD	ENSG00000156011	PSD3	1
LUAD	ENSG00000169398	PTK2	1
LUAD	ENSG00000112245	PTP4A1	1
LUAD	ENSG00000144840	RABL3	1
LUAD	ENSG00000119318	RAD23B	1
LUAD	ENSG00000017797	RALBP1	1
LUAD	ENSG00000244462	RBM12	1
LUAD	ENSG00000205413	SAMD9	1
LUAD	ENSG00000121542	SEC22A	1
LUAD	ENSG00000071537	SEL1L	1
LUAD	ENSG00000142864	SERBP1	1
LUAD	ENSG00000100625	SIX4	1
LUAD	ENSG00000075303	SLC25A40	1
LUAD	ENSG00000104450	SPAG1	1
LUAD	ENSG00000144451	SPAG16	1
LUAD	ENSG00000021574	SPAST	1
LUAD	ENSG00000115145	STAM2	1
LUAD	ENSG00000135823	STX6	1
LUAD	ENSG00000143498	TAF1A	1
LUAD	ENSG00000115750	TAF1B	1
LUAD	ENSG00000137413	TAF8	1
LUAD	ENSG00000101190	TCFL5	1
LUAD	ENSG00000135269	TES	1
LUAD	ENSG00000145365	TIFA	1
LUAD	ENSG00000133678	TMEM254	1
LUAD	ENSG00000198900	TOP1	1
LUAD	ENSG00000146242	TPBG	1
LUAD	ENSG00000145331	TRMT10A	1
LUAD	ENSG00000168785	TSPAN5	1
LUAD	ENSG00000198874	TYW1	1
LUAD	ENSG00000188021	UBQLN2	1
LUAD	ENSG00000012963	UBR7	1
LUAD	ENSG00000174607	UGT8	1
LUAD	ENSG00000132467	UTP3	1
LUAD	ENSG00000173218	VANGL1	1
LUAD	ENSG00000119541	VPS4B	1
LUAD	ENSG00000106299	WASL	1
LUAD	ENSG00000065183	WDR3	1
LUAD	ENSG00000166483	WEE1	1
LUAD	ENSG00000145817	YIPF5	1
LUAD	ENSG00000198492	YTHDF2	1
LUAD	ENSG00000198081	ZBTB14	1
LUAD	ENSG00000197056	ZMYM1	1
LUAD	ENSG00000196247	ZNF107	1
LUAD	ENSG00000171469	ZNF561	1
LUAD	ENSG00000142556	ZNF614	1
LUAD	ENSG00000177842	ZNF620	1
LUAD	ENSG00000122482	ZNF644	1
LUAD	ENSG00000180233	ZNRF2	1
LUAD	ENSG00000140987	ZSCAN32	1
LUAD	ENSG00000011426	ANLN	2
LUAD	ENSG00000143401	ANP32E	2
LUAD	ENSG00000100823	APEX1	2
LUAD	ENSG00000198826	ARHGAP11A	2
LUAD	ENSG00000170540	ARL6IP1	2
LUAD	ENSG00000177917	ARL6IP6	2
LUAD	ENSG00000066279	ASPM	2
LUAD	ENSG00000156802	ATAD2	2
LUAD	ENSG00000087586	AURKA	2
LUAD	ENSG00000178999	AURKB	2
LUAD	ENSG00000138376	BARD1	2
LUAD	ENSG00000089685	BIRC5	2
LUAD	ENSG00000197299	BLM	2
LUAD	ENSG00000012048	BRCA1	2
LUAD	ENSG00000139618	BRCA2	2
LUAD	ENSG00000184992	BRI3BP	2
LUAD	ENSG00000136492	BRIP1	2
LUAD	ENSG00000169679	BUB1	2
LUAD	ENSG00000156970	BUB1B	2
LUAD	ENSG00000154473	BUB3	2
LUAD	ENSG00000128595	CALU	2
LUAD	ENSG00000145386	CCNA2	2
LUAD	ENSG00000134057	CCNB1	2
LUAD	ENSG00000157456	CCNB2	2
LUAD	ENSG00000105173	CCNE1	2
LUAD	ENSG00000175305	CCNE2	2
LUAD	ENSG00000162063	CCNF	2
LUAD	ENSG00000115484	CCT4	2
LUAD	ENSG00000117399	CDC20	2
LUAD	ENSG00000164045	CDC25A	2
LUAD	ENSG00000158402	CDC25C	2
LUAD	ENSG00000093009	CDC45	2
LUAD	ENSG00000094804	CDC6	2
LUAD	ENSG00000184661	CDCA2	2
LUAD	ENSG00000111665	CDCA3	2
LUAD	ENSG00000134690	CDCA8	2
LUAD	ENSG00000145526	CDH18	2
LUAD	ENSG00000170312	CDK1	2
LUAD	ENSG00000135446	CDK4	2
LUAD	ENSG00000100526	CDKN3	2
LUAD	ENSG00000167513	CDT1	2
LUAD	ENSG00000115163	CENPA	2
LUAD	ENSG00000138778	CENPE	2
LUAD	ENSG00000117724	CENPF	2
LUAD	ENSG00000102384	CENPI	2
LUAD	ENSG00000031691	CENPQ	2
LUAD	ENSG00000151725	CENPU	2
LUAD	ENSG00000126001	CEP250	2
LUAD	ENSG00000138180	CEP55	2
LUAD	ENSG00000167670	CHAF1A	2
LUAD	ENSG00000159259	CHAF1B	2
LUAD	ENSG00000149554	CHEK1	2
LUAD	ENSG00000183765	CHEK2	2
LUAD	ENSG00000136108	CKAP2	2
LUAD	ENSG00000173207	CKS1B	2
LUAD	ENSG00000123975	CKS2	2
LUAD	ENSG00000114859	CLCN2	2
LUAD	ENSG00000092853	CLSPN	2
LUAD	ENSG00000168275	COA6	2
LUAD	ENSG00000006634	DBF4	2
LUAD	ENSG00000178105	DDX10	2
LUAD	ENSG00000024526	DEPDC1	2
LUAD	ENSG00000035499	DEPDC1B	2
LUAD	ENSG00000228716	DHFR	2
LUAD	ENSG00000126787	DLGAP5	2
LUAD	ENSG00000136982	DSCC1	2
LUAD	ENSG00000149636	DSN1	2
LUAD	ENSG00000096696	DSP	2
LUAD	ENSG00000088986	DYNLL1	2
LUAD	ENSG00000101412	E2F1	2
LUAD	ENSG00000007968	E2F2	2
LUAD	ENSG00000165891	E2F7	2
LUAD	ENSG00000114346	ECT2	2
LUAD	ENSG00000204371	EHMT2	2
LUAD	ENSG00000135476	ESPL1	2
LUAD	ENSG00000174371	EXO1	2
LUAD	ENSG00000106462	EZH2	2
LUAD	ENSG00000101447	FAM83D	2
LUAD	ENSG00000115392	FANCL	2
LUAD	ENSG00000156804	FBXO32	2
LUAD	ENSG00000112029	FBXO5	2
LUAD	ENSG00000132436	FIGNL1	2
LUAD	ENSG00000092140	G2E3	2
LUAD	ENSG00000268089	GABRQ	2
LUAD	ENSG00000001084	GCLC	2
LUAD	ENSG00000178295	GEN1	2
LUAD	ENSG00000100522	GNPNAT1	2
LUAD	ENSG00000120053	GOT1	2
LUAD	ENSG00000153767	GTF2E1	2
LUAD	ENSG00000197265	GTF2E2	2
LUAD	ENSG00000075218	GTSE1	2
LUAD	ENSG00000119969	HELLS	2
LUAD	ENSG00000149948	HMGA2	2
LUAD	ENSG00000029993	HMGB3	2
LUAD	ENSG00000072571	HMMR	2
LUAD	ENSG00000253293	HOXA10	2
LUAD	ENSG00000170606	HSPA4	2
LUAD	ENSG00000144381	HSPD1	2
LUAD	ENSG00000110944	IL23A	2
LUAD	ENSG00000149503	INCENP	2
LUAD	ENSG00000171126	KCNG3	2
LUAD	ENSG00000138160	KIF11	2
LUAD	ENSG00000121621	KIF18A	2
LUAD	ENSG00000112984	KIF20A	2
LUAD	ENSG00000138182	KIF20B	2
LUAD	ENSG00000079616	KIF22	2
LUAD	ENSG00000137807	KIF23	2
LUAD	ENSG00000142945	KIF2C	2
LUAD	ENSG00000084731	KIF3C	2
LUAD	ENSG00000090889	KIF4A	2
LUAD	ENSG00000122550	KLHL7	2
LUAD	ENSG00000128944	KNSTRN	2
LUAD	ENSG00000184445	KNTC1	2
LUAD	ENSG00000182481	KPNA2	2
LUAD	ENSG00000108424	KPNB1	2
LUAD	ENSG00000143815	LBR	2
LUAD	ENSG00000183814	LIN9	2
LUAD	ENSG00000120539	MASTL	2
LUAD	ENSG00000065328	MCM10	2
LUAD	ENSG00000073111	MCM2	2
LUAD	ENSG00000112118	MCM3	2
LUAD	ENSG00000104738	MCM4	2
LUAD	ENSG00000100297	MCM5	2
LUAD	ENSG00000076003	MCM6	2
LUAD	ENSG00000166508	MCM7	2
LUAD	ENSG00000125885	MCM8	2
LUAD	ENSG00000165304	MELK	2
LUAD	ENSG00000101574	METTL4	2
LUAD	ENSG00000181588	MEX3D	2
LUAD	ENSG00000148773	MKI67	2
LUAD	ENSG00000146263	MMS22L	2
LUAD	ENSG00000181610	MRPS23	2
LUAD	ENSG00000095002	MSH2	2
LUAD	ENSG00000116062	MSH6	2
LUAD	ENSG00000146410	MTFR2	2
LUAD	ENSG00000065911	MTHFD2	2
LUAD	ENSG00000118513	MYB	2
LUAD	ENSG00000139579	NABP2	2
LUAD	ENSG00000080986	NDC80	2
LUAD	ENSG00000151366	NDUFC2	2
LUAD	ENSG00000117650	NEK2	2
LUAD	ENSG00000196290	NIF3L1	2
LUAD	ENSG00000048162	NOP16	2
LUAD	ENSG00000156831	NSMCE2	2
LUAD	ENSG00000143228	NUF2	2
LUAD	ENSG00000163002	NUP35	2
LUAD	ENSG00000075188	NUP37	2
LUAD	ENSG00000137804	NUSAP1	2
LUAD	ENSG00000104147	OIP5	2
LUAD	ENSG00000085840	ORC1	2
LUAD	ENSG00000115507	OTX1	2
LUAD	ENSG00000172239	PAIP1	2
LUAD	ENSG00000162073	PAQR4	2
LUAD	ENSG00000132646	PCNA	2
LUAD	ENSG00000127564	PKMYT1	2
LUAD	ENSG00000182621	PLCB1	2
LUAD	ENSG00000166851	PLK1	2
LUAD	ENSG00000142731	PLK4	2
LUAD	ENSG00000141682	PMAIP1	2
LUAD	ENSG00000138035	PNPT1	2
LUAD	ENSG00000100479	POLE2	2
LUAD	ENSG00000148229	POLE3	2
LUAD	ENSG00000115350	POLE4	2
LUAD	ENSG00000128059	PPAT	2
LUAD	ENSG00000214517	PPME1	2
LUAD	ENSG00000186298	PPP1CC	2
LUAD	ENSG00000198901	PRC1	2
LUAD	ENSG00000198056	PRIM1	2
LUAD	ENSG00000146143	PRIM2	2
LUAD	ENSG00000162409	PRKAA2	2
LUAD	ENSG00000253729	PRKDC	2
LUAD	ENSG00000101911	PRPS2	2
LUAD	ENSG00000100567	PSMA3	2
LUAD	ENSG00000041357	PSMA4	2
LUAD	ENSG00000143106	PSMA5	2
LUAD	ENSG00000100902	PSMA6	2
LUAD	ENSG00000101182	PSMA7	2
LUAD	ENSG00000126067	PSMB2	2
LUAD	ENSG00000277791	PSMB3	2
LUAD	ENSG00000159377	PSMB4	2
LUAD	ENSG00000100804	PSMB5	2
LUAD	ENSG00000142507	PSMB6	2
LUAD	ENSG00000136930	PSMB7	2
LUAD	ENSG00000108671	PSMD11	2
LUAD	ENSG00000115233	PSMD14	2
LUAD	ENSG00000164611	PTTG1	2
LUAD	ENSG00000161800	RACGAP1	2
LUAD	ENSG00000113456	RAD1	2
LUAD	ENSG00000164754	RAD21	2
LUAD	ENSG00000051180	RAD51	2
LUAD	ENSG00000085999	RAD54L	2
LUAD	ENSG00000101773	RBBP8	2
LUAD	ENSG00000049541	RFC2	2
LUAD	ENSG00000163918	RFC4	2
LUAD	ENSG00000168411	RFWD3	2
LUAD	ENSG00000106615	RHEB	2
LUAD	ENSG00000178966	RMI1	2
LUAD	ENSG00000173456	RNF26	2
LUAD	ENSG00000106399	RPA3	2
LUAD	ENSG00000153574	RPIA	2
LUAD	ENSG00000171848	RRM2	2
LUAD	ENSG00000179041	RRS1	2
LUAD	ENSG00000175792	RUVBL1	2
LUAD	ENSG00000168061	SAC3D1	2
LUAD	ENSG00000186193	SAPCD2	2
LUAD	ENSG00000196636	SDHAF3	2
LUAD	ENSG00000171241	SHCBP1	2
LUAD	ENSG00000168779	SHOX2	2
LUAD	ENSG00000182628	SKA2	2
LUAD	ENSG00000165480	SKA3	2
LUAD	ENSG00000163950	SLBP	2
LUAD	ENSG00000105281	SLC1A5	2
LUAD	ENSG00000183032	SLC25A21	2
LUAD	ENSG00000005022	SLC25A5	2
LUAD	ENSG00000099956	SMARCB1	2
LUAD	ENSG00000113810	SMC4	2
LUAD	ENSG00000023608	SNAPC1	2
LUAD	ENSG00000164651	SP8	2
LUAD	ENSG00000076382	SPAG5	2
LUAD	ENSG00000152253	SPC25	2
LUAD	ENSG00000104549	SQLE	2
LUAD	ENSG00000078269	SYNJ2	2
LUAD	ENSG00000013810	TACC3	2
LUAD	ENSG00000137310	TCF19	2
LUAD	ENSG00000071564	TCF3	2
LUAD	ENSG00000042088	TDP1	2
LUAD	ENSG00000164362	TERT	2
LUAD	ENSG00000179886	TIGD5	2
LUAD	ENSG00000126768	TIMM17B	2
LUAD	ENSG00000265354	TIMM23	2
LUAD	ENSG00000120802	TMPO	2
LUAD	ENSG00000160949	TONSL	2
LUAD	ENSG00000131747	TOP2A	2
LUAD	ENSG00000172315	TP53RK	2
LUAD	ENSG00000088325	TPX2	2
LUAD	ENSG00000213186	TRIM59	2
LUAD	ENSG00000135451	TROAP	2
LUAD	ENSG00000112742	TTK	2
LUAD	ENSG00000123416	TUBA1B	2
LUAD	ENSG00000167553	TUBA1C	2
LUAD	ENSG00000137285	TUBB2B	2
LUAD	ENSG00000108423	TUBD1	2
LUAD	ENSG00000198431	TXNRD1	2
LUAD	ENSG00000176890	TYMS	2
LUAD	ENSG00000175063	UBE2C	2
LUAD	ENSG00000072401	UBE2D1	2
LUAD	ENSG00000177889	UBE2N	2
LUAD	ENSG00000108106	UBE2S	2
LUAD	ENSG00000276043	UHRF1	2
LUAD	ENSG00000076248	UNG	2
LUAD	ENSG00000184979	USP18	2
LUAD	ENSG00000100749	VRK1	2
LUAD	ENSG00000198554	WDHD1	2
LUAD	ENSG00000127337	YEATS4	2
LUAD	ENSG00000108953	YWHAE	2
LUAD	ENSG00000164924	YWHAZ	2
LUAD	ENSG00000197279	ZNF165	2
LUAD	ENSG00000121988	ZRANB3	2
PAAD	ENSG00000111801	BTN3A3	1
PAAD	ENSG00000122786	CALD1	1
PAAD	ENSG00000128595	CALU	1
PAAD	ENSG00000110852	CLEC2B	1
PAAD	ENSG00000166250	CLMP	1
PAAD	ENSG00000187498	COL4A1	1
PAAD	ENSG00000143387	CTSK	1
PAAD	ENSG00000155760	FZD7	1
PAAD	ENSG00000116717	GADD45A	1
PAAD	ENSG00000164949	GEM	1
PAAD	ENSG00000106571	GLI3	1
PAAD	ENSG00000106004	HOXA5	1
PAAD	ENSG00000175879	HOXD8	1
PAAD	ENSG00000135862	LAMC1	1
PAAD	ENSG00000150457	LATS2	1
PAAD	ENSG00000178573	MAF	1
PAAD	ENSG00000183496	MEX3B	1
PAAD	ENSG00000011028	MRC2	1
PAAD	ENSG00000168461	RAB31	1
PAAD	ENSG00000143333	RGS16	1
PAAD	ENSG00000081320	STK17B	1
PAAD	ENSG00000243244	STON1	1
PAAD	ENSG00000186340	THBS2	1
PAAD	ENSG00000174130	TLR6	1
PAAD	ENSG00000165633	VSTM4	1
PAAD	ENSG00000115935	WIPF1	1
PAAD	ENSG00000018408	WWTR1	1
PAAD	ENSG00000169946	ZFPM2	1
PAAD	ENSG00000068366	ACSL4	2
PAAD	ENSG00000115170	ACVR1	2
PAAD	ENSG00000151694	ADAM17	2
PAAD	ENSG00000143401	ANP32E	2
PAAD	ENSG00000006125	AP2B1	2
PAAD	ENSG00000128989	ARPP19	2
PAAD	ENSG00000183475	ASB7	2
PAAD	ENSG00000174437	ATP2A2	2
PAAD	ENSG00000114439	BBX	2
PAAD	ENSG00000067955	CBFB	2
PAAD	ENSG00000004897	CDC27	2
PAAD	ENSG00000139117	CPNE8	2
PAAD	ENSG00000155016	CYP2U1	2
PAAD	ENSG00000086061	DNAJA1	2
PAAD	ENSG00000151247	EIF4E	2
PAAD	ENSG00000082805	ERC1	2
PAAD	ENSG00000127955	GNAI1	2
PAAD	ENSG00000138411	HECW2	2
PAAD	ENSG00000177733	HNRNPA0	2
PAAD	ENSG00000116237	ICMT	2
PAAD	ENSG00000084731	KIF3C	2
PAAD	ENSG00000118263	KLF7	2
PAAD	ENSG00000102316	MAGED2	2
PAAD	ENSG00000166974	MAPRE2	2
PAAD	ENSG00000134369	NAV1	2
PAAD	ENSG00000144645	OSBPL10	2
PAAD	ENSG00000163346	PBXIP1	2
PAAD	ENSG00000213639	PPP1CB	2
PAAD	ENSG00000154001	PPP2R5E	2
PAAD	ENSG00000138814	PPP3CA	2
PAAD	ENSG00000197746	PSAP	2
PAAD	ENSG00000166128	RAB8B	2
PAAD	ENSG00000164754	RAD21	2
PAAD	ENSG00000132669	RIN2	2
PAAD	ENSG00000137575	SDCBP	2
PAAD	ENSG00000149212	SESN3	2
PAAD	ENSG00000187231	SESTD1	2
PAAD	ENSG00000033867	SLC4A7	2
PAAD	ENSG00000149639	SOGA1	2
PAAD	ENSG00000115750	TAF1B	2
PAAD	ENSG00000178913	TAF7	2
PAAD	ENSG00000160551	TAOK1	2
PAAD	ENSG00000198900	TOP1	2
PAAD	ENSG00000131323	TRAF3	2
PAAD	ENSG00000123416	TUBA1B	2
PAAD	ENSG00000198431	TXNRD1	2
PAAD	ENSG00000188021	UBQLN2	2
PAAD	ENSG00000132467	UTP3	2
PAAD	ENSG00000106299	WASL	2
PAAD	ENSG00000071127	WDR1	2
PAAD	ENSG00000104427	ZC2HC1A	2
PAAD	ENSG00000170425	ADORA2B	3
PAAD	ENSG00000011426	ANLN	3
PAAD	ENSG00000066279	ASPM	3
PAAD	ENSG00000087586	AURKA	3
PAAD	ENSG00000137936	BCAR3	3
PAAD	ENSG00000139618	BRCA2	3
PAAD	ENSG00000136492	BRIP1	3
PAAD	ENSG00000169679	BUB1	3
PAAD	ENSG00000156970	BUB1B	3
PAAD	ENSG00000145386	CCNA2	3
PAAD	ENSG00000134057	CCNB1	3
PAAD	ENSG00000157456	CCNB2	3
PAAD	ENSG00000162063	CCNF	3
PAAD	ENSG00000158402	CDC25C	3
PAAD	ENSG00000094804	CDC6	3
PAAD	ENSG00000184661	CDCA2	3
PAAD	ENSG00000134690	CDCA8	3
PAAD	ENSG00000170312	CDK1	3
PAAD	ENSG00000100526	CDKN3	3
PAAD	ENSG00000115163	CENPA	3
PAAD	ENSG00000138778	CENPE	3
PAAD	ENSG00000117724	CENPF	3
PAAD	ENSG00000102384	CENPI	3
PAAD	ENSG00000151725	CENPU	3
PAAD	ENSG00000138180	CEP55	3
PAAD	ENSG00000167670	CHAF1A	3
PAAD	ENSG00000149554	CHEK1	3
PAAD	ENSG00000183765	CHEK2	3
PAAD	ENSG00000173207	CKS1B	3
PAAD	ENSG00000123975	CKS2	3
PAAD	ENSG00000092853	CLSPN	3
PAAD	ENSG00000024526	DEPDC1	3
PAAD	ENSG00000035499	DEPDC1B	3
PAAD	ENSG00000228716	DHFR	3
PAAD	ENSG00000126787	DLGAP5	3
PAAD	ENSG00000165891	E2F7	3
PAAD	ENSG00000114346	ECT2	3
PAAD	ENSG00000135476	ESPL1	3
PAAD	ENSG00000125898	FAM110A	3
PAAD	ENSG00000101447	FAM83D	3
PAAD	ENSG00000075218	GTSE1	3
PAAD	ENSG00000119969	HELLS	3
PAAD	ENSG00000164104	HMGB2	3
PAAD	ENSG00000072571	HMMR	3
PAAD	ENSG00000170606	HSPA4	3
PAAD	ENSG00000138160	KIF11	3
PAAD	ENSG00000121621	KIF18A	3
PAAD	ENSG00000112984	KIF20A	3
PAAD	ENSG00000138182	KIF20B	3
PAAD	ENSG00000137807	KIF23	3
PAAD	ENSG00000142945	KIF2C	3
PAAD	ENSG00000090889	KIF4A	3
PAAD	ENSG00000128944	KNSTRN	3
PAAD	ENSG00000182481	KPNA2	3
PAAD	ENSG00000183814	LIN9	3
PAAD	ENSG00000065328	MCM10	3
PAAD	ENSG00000073111	MCM2	3
PAAD	ENSG00000112118	MCM3	3
PAAD	ENSG00000104738	MCM4	3
PAAD	ENSG00000100297	MCM5	3
PAAD	ENSG00000076003	MCM6	3
PAAD	ENSG00000165304	MELK	3
PAAD	ENSG00000148773	MKI67	3
PAAD	ENSG00000080986	NDC80	3
PAAD	ENSG00000117650	NEK2	3
PAAD	ENSG00000156831	NSMCE2	3
PAAD	ENSG00000143228	NUF2	3
PAAD	ENSG00000075188	NUP37	3
PAAD	ENSG00000137804	NUSAP1	3
PAAD	ENSG00000104147	OIP5	3
PAAD	ENSG00000132646	PCNA	3
PAAD	ENSG00000166851	PLK1	3
PAAD	ENSG00000142731	PLK4	3
PAAD	ENSG00000141682	PMAIP1	3
PAAD	ENSG00000198901	PRC1	3
PAAD	ENSG00000146143	PRIM2	3
PAAD	ENSG00000041357	PSMA4	3
PAAD	ENSG00000143106	PSMA5	3
PAAD	ENSG00000101182	PSMA7	3
PAAD	ENSG00000115233	PSMD14	3
PAAD	ENSG00000164611	PTTG1	3
PAAD	ENSG00000161800	RACGAP1	3
PAAD	ENSG00000051180	RAD51	3
PAAD	ENSG00000171848	RRM2	3
PAAD	ENSG00000186193	SAPCD2	3
PAAD	ENSG00000171241	SHCBP1	3
PAAD	ENSG00000165480	SKA3	3
PAAD	ENSG00000113810	SMC4	3
PAAD	ENSG00000013810	TACC3	3
PAAD	ENSG00000137310	TCF19	3
PAAD	ENSG00000265354	TIMM23	3
PAAD	ENSG00000160949	TONSL	3
PAAD	ENSG00000131747	TOP2A	3
PAAD	ENSG00000088325	TPX2	3
PAAD	ENSG00000135451	TROAP	3
PAAD	ENSG00000112742	TTK	3
PAAD	ENSG00000176890	TYMS	3
PAAD	ENSG00000175063	UBE2C	3
PAAD	ENSG00000276043	UHRF1	3
PAAD	ENSG00000076248	UNG	3
PAAD	ENSG00000198554	WDHD1	3
PAAD	ENSG00000123983	ACSL3	4
PAAD	ENSG00000112414	ADGRG6	4
PAAD	ENSG00000124942	AHNAK	4
PAAD	ENSG00000163297	ANTXR2	4
PAAD	ENSG00000244509	APOBEC3C	4
PAAD	ENSG00000221963	APOL6	4
PAAD	ENSG00000170540	ARL6IP1	4
PAAD	ENSG00000198363	ASPH	4
PAAD	ENSG00000166710	B2M	4
PAAD	ENSG00000023445	BIRC3	4
PAAD	ENSG00000148925	BTBD10	4
PAAD	ENSG00000134058	CDK7	4
PAAD	ENSG00000044115	CTNNA1	4
PAAD	ENSG00000168036	CTNNB1	4
PAAD	ENSG00000139318	DUSP6	4
PAAD	ENSG00000157557	ETS2	4
PAAD	ENSG00000164574	GALNT10	4
PAAD	ENSG00000089639	GMIP	4
PAAD	ENSG00000138413	IDH1	4
PAAD	ENSG00000143061	IGSF3	4
PAAD	ENSG00000104432	IL7	4
PAAD	ENSG00000125347	IRF1	4
PAAD	ENSG00000197892	KIF13B	4
PAAD	ENSG00000147592	LACTB2	4
PAAD	ENSG00000143013	LMO4	4
PAAD	ENSG00000136153	LMO7	4
PAAD	ENSG00000254087	LYN	4
PAAD	ENSG00000052802	MSMO1	4
PAAD	ENSG00000157483	MYO1E	4
PAAD	ENSG00000111912	NCOA7	4
PAAD	ENSG00000072864	NDE1	4
PAAD	ENSG00000173193	PARP14	4
PAAD	ENSG00000133056	PIK3C2B	4
PAAD	ENSG00000127947	PTPN12	4
PAAD	ENSG00000132334	PTPRE	4
PAAD	ENSG00000183255	PTTG1IP	4
PAAD	ENSG00000183155	RABIF	4
PAAD	ENSG00000128340	RAC2	4
PAAD	ENSG00000017797	RALBP1	4
PAAD	ENSG00000205413	SAMD9	4
PAAD	ENSG00000177409	SAMD9L	4
PAAD	ENSG00000085491	SLC25A24	4
PAAD	ENSG00000104549	SQLE	4
PAAD	ENSG00000211455	STK38L	4
PAAD	ENSG00000135823	STX6	4
PAAD	ENSG00000135269	TES	4
PAAD	ENSG00000164924	YWHAZ	4
PAAD	ENSG00000178951	ZBTB7A	4
PAAD	ENSG00000185947	ZNF267	4
PAAD	ENSG00000138772	ANXA3	5
PAAD	ENSG00000109321	AREG	5
PAAD	ENSG00000151929	BAG3	5
PAAD	ENSG00000149798	CDC42EP2	5
PAAD	ENSG00000075275	CELSR1	5
PAAD	ENSG00000110047	EHD1	5
PAAD	ENSG00000092820	EZR	5
PAAD	ENSG00000013588	GPRC5A	5
PAAD	ENSG00000105997	HOXA3	5
PAAD	ENSG00000162783	IER5	5
PAAD	ENSG00000073792	IGF2BP2	5
PAAD	ENSG00000102554	KLF5	5
PAAD	ENSG00000163898	LIPH	5
PAAD	ENSG00000173848	NET1	5
PAAD	ENSG00000175591	P2RY2	5
PAAD	ENSG00000139289	PHLDA1	5
PAAD	ENSG00000140464	PML	5
PAAD	ENSG00000204264	PSMB8	5
PAAD	ENSG00000240065	PSMB9	5
PAAD	ENSG00000136514	RTP4	5
PAAD	ENSG00000115884	SDC1	5
PAAD	ENSG00000163235	TGFA	5
PAAD	ENSG00000169908	TM4SF1	5
PAAD	ENSG00000146242	TPBG	5
PAAD	ENSG00000167553	TUBA1C	5
SKCM	ENSG00000123983	ACSL3	1
SKCM	ENSG00000011426	ANLN	1
SKCM	ENSG00000143401	ANP32E	1
SKCM	ENSG00000198826	ARHGAP11A	1
SKCM	ENSG00000066279	ASPM	1
SKCM	ENSG00000156802	ATAD2	1
SKCM	ENSG00000087586	AURKA	1
SKCM	ENSG00000089685	BIRC5	1
SKCM	ENSG00000012048	BRCA1	1
SKCM	ENSG00000139618	BRCA2	1
SKCM	ENSG00000136492	BRIP1	1
SKCM	ENSG00000169679	BUB1	1
SKCM	ENSG00000156970	BUB1B	1
SKCM	ENSG00000128595	CALU	1
SKCM	ENSG00000145386	CCNA2	1
SKCM	ENSG00000134057	CCNB1	1
SKCM	ENSG00000157456	CCNB2	1
SKCM	ENSG00000175305	CCNE2	1
SKCM	ENSG00000162063	CCNF	1
SKCM	ENSG00000164045	CDC25A	1
SKCM	ENSG00000158402	CDC25C	1
SKCM	ENSG00000093009	CDC45	1
SKCM	ENSG00000094804	CDC6	1
SKCM	ENSG00000097046	CDC7	1
SKCM	ENSG00000184661	CDCA2	1
SKCM	ENSG00000134690	CDCA8	1
SKCM	ENSG00000170312	CDK1	1
SKCM	ENSG00000123080	CDKN2C	1
SKCM	ENSG00000100526	CDKN3	1
SKCM	ENSG00000115163	CENPA	1
SKCM	ENSG00000138778	CENPE	1
SKCM	ENSG00000117724	CENPF	1
SKCM	ENSG00000102384	CENPI	1
SKCM	ENSG00000138180	CEP55	1
SKCM	ENSG00000159259	CHAF1B	1
SKCM	ENSG00000149554	CHEK1	1
SKCM	ENSG00000122966	CIT	1
SKCM	ENSG00000136108	CKAP2	1
SKCM	ENSG00000173207	CKS1B	1
SKCM	ENSG00000123975	CKS2	1
SKCM	ENSG00000092853	CLSPN	1
SKCM	ENSG00000168275	COA6	1
SKCM	ENSG00000131174	COX7B	1
SKCM	ENSG00000006634	DBF4	1
SKCM	ENSG00000161692	DBF4B	1
SKCM	ENSG00000057019	DCBLD2	1
SKCM	ENSG00000118655	DCLRE1B	1
SKCM	ENSG00000024526	DEPDC1	1
SKCM	ENSG00000035499	DEPDC1B	1
SKCM	ENSG00000228716	DHFR	1
SKCM	ENSG00000126787	DLGAP5	1
SKCM	ENSG00000136982	DSCC1	1
SKCM	ENSG00000149636	DSN1	1
SKCM	ENSG00000101412	E2F1	1
SKCM	ENSG00000165891	E2F7	1
SKCM	ENSG00000145088	EAF2	1
SKCM	ENSG00000114346	ECT2	1
SKCM	ENSG00000135476	ESPL1	1
SKCM	ENSG00000174371	EXO1	1
SKCM	ENSG00000112029	FBXO5	1
SKCM	ENSG00000132436	FIGNL1	1
SKCM	ENSG00000198814	GK	1
SKCM	ENSG00000075218	GTSE1	1
SKCM	ENSG00000119969	HELLS	1
SKCM	ENSG00000159267	HLCS	1
SKCM	ENSG00000072571	HMMR	1
SKCM	ENSG00000170606	HSPA4	1
SKCM	ENSG00000138413	IDH1	1
SKCM	ENSG00000138160	KIF11	1
SKCM	ENSG00000121621	KIF18A	1
SKCM	ENSG00000112984	KIF20A	1
SKCM	ENSG00000137807	KIF23	1
SKCM	ENSG00000142945	KIF2C	1
SKCM	ENSG00000090889	KIF4A	1
SKCM	ENSG00000128944	KNSTRN	1
SKCM	ENSG00000182481	KPNA2	1
SKCM	ENSG00000108424	KPNB1	1
SKCM	ENSG00000065328	MCM10	1
SKCM	ENSG00000073111	MCM2	1
SKCM	ENSG00000104738	MCM4	1
SKCM	ENSG00000076003	MCM6	1
SKCM	ENSG00000166508	MCM7	1
SKCM	ENSG00000125885	MCM8	1
SKCM	ENSG00000165304	MELK	1
SKCM	ENSG00000148773	MKI67	1
SKCM	ENSG00000138587	MNS1	1
SKCM	ENSG00000181610	MRPS23	1
SKCM	ENSG00000146410	MTFR2	1
SKCM	ENSG00000139579	NABP2	1
SKCM	ENSG00000177432	NAP1L5	1
SKCM	ENSG00000080986	NDC80	1
SKCM	ENSG00000117650	NEK2	1
SKCM	ENSG00000143228	NUF2	1
SKCM	ENSG00000075188	NUP37	1
SKCM	ENSG00000137804	NUSAP1	1
SKCM	ENSG00000104147	OIP5	1
SKCM	ENSG00000085840	ORC1	1
SKCM	ENSG00000132646	PCNA	1
SKCM	ENSG00000140451	PIF1	1
SKCM	ENSG00000166851	PLK1	1
SKCM	ENSG00000142731	PLK4	1
SKCM	ENSG00000100479	POLE2	1
SKCM	ENSG00000198901	PRC1	1
SKCM	ENSG00000146143	PRIM2	1
SKCM	ENSG00000143106	PSMA5	1
SKCM	ENSG00000101182	PSMA7	1
SKCM	ENSG00000126067	PSMB2	1
SKCM	ENSG00000131470	PSMC3IP	1
SKCM	ENSG00000115233	PSMD14	1
SKCM	ENSG00000161800	RACGAP1	1
SKCM	ENSG00000051180	RAD51	1
SKCM	ENSG00000085999	RAD54L	1
SKCM	ENSG00000049541	RFC2	1
SKCM	ENSG00000163918	RFC4	1
SKCM	ENSG00000106615	RHEB	1
SKCM	ENSG00000106399	RPA3	1
SKCM	ENSG00000171848	RRM2	1
SKCM	ENSG00000151835	SACS	1
SKCM	ENSG00000196636	SDHAF3	1
SKCM	ENSG00000171241	SHCBP1	1
SKCM	ENSG00000182628	SKA2	1
SKCM	ENSG00000165480	SKA3	1
SKCM	ENSG00000113810	SMC4	1
SKCM	ENSG00000076382	SPAG5	1
SKCM	ENSG00000152253	SPC25	1
SKCM	ENSG00000013810	TACC3	1
SKCM	ENSG00000137310	TCF19	1
SKCM	ENSG00000131747	TOP2A	1
SKCM	ENSG00000172315	TP53RK	1
SKCM	ENSG00000088325	TPX2	1
SKCM	ENSG00000112742	TTK	1
SKCM	ENSG00000198431	TXNRD1	1
SKCM	ENSG00000176890	TYMS	1
SKCM	ENSG00000177889	UBE2N	1
SKCM	ENSG00000276043	UHRF1	1
SKCM	ENSG00000100749	VRK1	1
SKCM	ENSG00000198554	WDHD1	1
SKCM	ENSG00000116455	WDR77	1
SKCM	ENSG00000065457	ADAT1	2
SKCM	ENSG00000206560	ANKRD28	2
SKCM	ENSG00000182287	AP1S2	2
SKCM	ENSG00000006125	AP2B1	2
SKCM	ENSG00000070718	AP3M2	2
SKCM	ENSG00000100823	APEX1	2
SKCM	ENSG00000170540	ARL6IP1	2
SKCM	ENSG00000149311	ATM	2
SKCM	ENSG00000174437	ATP2A2	2
SKCM	ENSG00000171791	BCL2	2
SKCM	ENSG00000172331	BPGM	2
SKCM	ENSG00000124508	BTN2A2	2
SKCM	ENSG00000106392	C1GALT1	2
SKCM	ENSG00000031691	CENPQ	2
SKCM	ENSG00000157224	CLDN12	2
SKCM	ENSG00000141367	CLTC	2
SKCM	ENSG00000111269	CREBL2	2
SKCM	ENSG00000101138	CSTF1	2
SKCM	ENSG00000177613	CSTF2T	2
SKCM	ENSG00000168036	CTNNB1	2
SKCM	ENSG00000155016	CYP2U1	2
SKCM	ENSG00000162946	DISC1	2
SKCM	ENSG00000086061	DNAJA1	2
SKCM	ENSG00000102580	DNAJC3	2
SKCM	ENSG00000116641	DOCK7	2
SKCM	ENSG00000139318	DUSP6	2
SKCM	ENSG00000171617	ENC1	2
SKCM	ENSG00000184083	FAM120C	2
SKCM	ENSG00000196937	FAM3C	2
SKCM	ENSG00000115392	FANCL	2
SKCM	ENSG00000139354	GAS2L3	2
SKCM	ENSG00000104381	GDAP1	2
SKCM	ENSG00000139436	GIT2	2
SKCM	ENSG00000159921	GNE	2
SKCM	ENSG00000100522	GNPNAT1	2
SKCM	ENSG00000153767	GTF2E1	2
SKCM	ENSG00000147099	HDAC8	2
SKCM	ENSG00000175879	HOXD8	2
SKCM	ENSG00000044574	HSPA5	2
SKCM	ENSG00000109971	HSPA8	2
SKCM	ENSG00000144381	HSPD1	2
SKCM	ENSG00000120694	HSPH1	2
SKCM	ENSG00000114166	KAT2B	2
SKCM	ENSG00000075945	KIFAP3	2
SKCM	ENSG00000147592	LACTB2	2
SKCM	ENSG00000168806	LCMT2	2
SKCM	ENSG00000197063	MAFG	2
SKCM	ENSG00000102316	MAGED2	2
SKCM	ENSG00000187601	MAGEH1	2
SKCM	ENSG00000172197	MBOAT1	2
SKCM	ENSG00000081189	MEF2C	2
SKCM	ENSG00000183496	MEX3B	2
SKCM	ENSG00000152127	MGAT5	2
SKCM	ENSG00000095002	MSH2	2
SKCM	ENSG00000145555	MYO10	2
SKCM	ENSG00000134369	NAV1	2
SKCM	ENSG00000181163	NPM1	2
SKCM	ENSG00000156831	NSMCE2	2
SKCM	ENSG00000173598	NUDT4	2
SKCM	ENSG00000144645	OSBPL10	2
SKCM	ENSG00000172239	PAIP1	2
SKCM	ENSG00000125779	PANK2	2
SKCM	ENSG00000170915	PAQR8	2
SKCM	ENSG00000139289	PHLDA1	2
SKCM	ENSG00000118762	PKD2	2
SKCM	ENSG00000138035	PNPT1	2
SKCM	ENSG00000128059	PPAT	2
SKCM	ENSG00000171132	PRKCE	2
SKCM	ENSG00000184304	PRKD1	2
SKCM	ENSG00000253729	PRKDC	2
SKCM	ENSG00000169398	PTK2	2
SKCM	ENSG00000123570	RAB9B	2
SKCM	ENSG00000136161	RCBTB2	2
SKCM	ENSG00000072422	RHOBTB1	2
SKCM	ENSG00000124226	RNF114	2
SKCM	ENSG00000151692	RNF144A	2
SKCM	ENSG00000137575	SDCBP	2
SKCM	ENSG00000085491	SLC25A24	2
SKCM	ENSG00000005022	SLC25A5	2
SKCM	ENSG00000086300	SNX10	2
SKCM	ENSG00000143498	TAF1A	2
SKCM	ENSG00000120802	TMPO	2
SKCM	ENSG00000131323	TRAF3	2
SKCM	ENSG00000115993	TRAK2	2
SKCM	ENSG00000173334	TRIB1	2
SKCM	ENSG00000109654	TRIM2	2
SKCM	ENSG00000104691	UBXN8	2
SKCM	ENSG00000062716	VMP1	2
SKCM	ENSG00000065183	WDR3	2
SKCM	ENSG00000108953	YWHAE	2
SKCM	ENSG00000105939	ZC3HAV1	2
SKCM	ENSG00000172667	ZMAT3	2
SKCM	ENSG00000103994	ZNF106	2
SKCM	ENSG00000165512	ZNF22	2
SKCM	ENSG00000172466	ZNF24	2
SKCM	ENSG00000180938	ZNF572	2
TGCT	ENSG00000112414	ADGRG6	1
TGCT	ENSG00000091879	ANGPT2	1
TGCT	ENSG00000142192	APP	1
TGCT	ENSG00000198363	ASPH	1
TGCT	ENSG00000101144	BMP7	1
TGCT	ENSG00000128595	CALU	1
TGCT	ENSG00000138794	CASP6	1
TGCT	ENSG00000067955	CBFB	1
TGCT	ENSG00000091972	CD200	1
TGCT	ENSG00000105810	CDK6	1
TGCT	ENSG00000166250	CLMP	1
TGCT	ENSG00000187498	COL4A1	1
TGCT	ENSG00000005469	CROT	1
TGCT	ENSG00000173546	CSPG4	1
TGCT	ENSG00000144579	CTDSP1	1
TGCT	ENSG00000044115	CTNNA1	1
TGCT	ENSG00000168036	CTNNB1	1
TGCT	ENSG00000139318	DUSP6	1
TGCT	ENSG00000127334	DYRK2	1
TGCT	ENSG00000171617	ENC1	1
TGCT	ENSG00000144369	FAM171B	1
TGCT	ENSG00000196937	FAM3C	1
TGCT	ENSG00000112029	FBXO5	1
TGCT	ENSG00000066468	FGFR2	1
TGCT	ENSG00000141560	FN3KRP	1
TGCT	ENSG00000157240	FZD1	1
TGCT	ENSG00000155760	FZD7	1
TGCT	ENSG00000106571	GLI3	1
TGCT	ENSG00000115419	GLS	1
TGCT	ENSG00000113384	GOLPH3	1
TGCT	ENSG00000158301	GPRASP2	1
TGCT	ENSG00000147099	HDAC8	1
TGCT	ENSG00000149948	HMGA2	1
TGCT	ENSG00000177733	HNRNPA0	1
TGCT	ENSG00000197081	IGF2R	1
TGCT	ENSG00000121774	KHDRBS1	1
TGCT	ENSG00000139263	LRIG3	1
TGCT	ENSG00000124831	LRRFIP1	1
TGCT	ENSG00000102316	MAGED2	1
TGCT	ENSG00000198934	MAGEE1	1
TGCT	ENSG00000254585	MAGEL2	1
TGCT	ENSG00000111885	MAN1A1	1
TGCT	ENSG00000166974	MAPRE2	1
TGCT	ENSG00000134138	MEIS2	1
TGCT	ENSG00000130150	MOSPD2	1
TGCT	ENSG00000166833	NAV2	1
TGCT	ENSG00000173848	NET1	1
TGCT	ENSG00000162073	PAQR4	1
TGCT	ENSG00000185630	PBX1	1
TGCT	ENSG00000139289	PHLDA1	1
TGCT	ENSG00000144824	PHLDB2	1
TGCT	ENSG00000171033	PKIA	1
TGCT	ENSG00000182621	PLCB1	1
TGCT	ENSG00000100034	PPM1F	1
TGCT	ENSG00000213639	PPP1CB	1
TGCT	ENSG00000160310	PRMT2	1
TGCT	ENSG00000146250	PRSS35	1
TGCT	ENSG00000183255	PTTG1IP	1
TGCT	ENSG00000017797	RALBP1	1
TGCT	ENSG00000123728	RAP2C	1
TGCT	ENSG00000132669	RIN2	1
TGCT	ENSG00000151692	RNF144A	1
TGCT	ENSG00000153574	RPIA	1
TGCT	ENSG00000040608	RTN4R	1
TGCT	ENSG00000071537	SEL1L	1
TGCT	ENSG00000120742	SERP1	1
TGCT	ENSG00000149257	SERPINH1	1
TGCT	ENSG00000085491	SLC25A24	1
TGCT	ENSG00000134294	SLC38A2	1
TGCT	ENSG00000109062	SLC9A3R1	1
TGCT	ENSG00000137834	SMAD6	1
TGCT	ENSG00000145365	TIFA	1
TGCT	ENSG00000179886	TIGD5	1
TGCT	ENSG00000133687	TMTC1	1
TGCT	ENSG00000146242	TPBG	1
TGCT	ENSG00000169871	TRIM56	1
TGCT	ENSG00000188021	UBQLN2	1
TGCT	ENSG00000108312	UBTF	1
TGCT	ENSG00000276043	UHRF1	1
TGCT	ENSG00000173218	VANGL1	1
TGCT	ENSG00000062716	VMP1	1
TGCT	ENSG00000146457	WTAP	1
TGCT	ENSG00000126970	ZC4H2	1
TGCT	ENSG00000165512	ZNF22	1
TGCT	ENSG00000177842	ZNF620	1
TGCT	ENSG00000139133	ALG10	2
TGCT	ENSG00000106367	AP1S1	2
TGCT	ENSG00000165997	ARL5B	2
TGCT	ENSG00000178999	AURKB	2
TGCT	ENSG00000089685	BIRC5	2
TGCT	ENSG00000111665	CDCA3	2
TGCT	ENSG00000170312	CDK1	2
TGCT	ENSG00000135446	CDK4	2
TGCT	ENSG00000102384	CENPI	2
TGCT	ENSG00000167670	CHAF1A	2
TGCT	ENSG00000144677	CTDSPL	2
TGCT	ENSG00000154639	CXADR	2
TGCT	ENSG00000198563	DDX39B	2
TGCT	ENSG00000133740	E2F5	2
TGCT	ENSG00000175390	EIF3F	2
TGCT	ENSG00000143420	ENSA	2
TGCT	ENSG00000092820	EZR	2
TGCT	ENSG00000158769	F11R	2
TGCT	ENSG00000177283	FZD8	2
TGCT	ENSG00000100522	GNPNAT1	2
TGCT	ENSG00000164104	HMGB2	2
TGCT	ENSG00000029993	HMGB3	2
TGCT	ENSG00000044574	HSPA5	2
TGCT	ENSG00000116237	ICMT	2
TGCT	ENSG00000138413	IDH1	2
TGCT	ENSG00000073792	IGF2BP2	2
TGCT	ENSG00000090889	KIF4A	2
TGCT	ENSG00000073111	MCM2	2
TGCT	ENSG00000151366	NDUFC2	2
TGCT	ENSG00000172113	NME6	2
TGCT	ENSG00000173598	NUDT4	2
TGCT	ENSG00000197111	PCBP2	2
TGCT	ENSG00000197461	PDGFA	2
TGCT	ENSG00000182378	PLCXD1	2
TGCT	ENSG00000052126	PLEKHA5	2
TGCT	ENSG00000143106	PSMA5	2
TGCT	ENSG00000101182	PSMA7	2
TGCT	ENSG00000126067	PSMB2	2
TGCT	ENSG00000100804	PSMB5	2
TGCT	ENSG00000142507	PSMB6	2
TGCT	ENSG00000108671	PSMD11	2
TGCT	ENSG00000103035	PSMD7	2
TGCT	ENSG00000111737	RAB35	2
TGCT	ENSG00000163918	RFC4	2
TGCT	ENSG00000171848	RRM2	2
TGCT	ENSG00000186193	SAPCD2	2
TGCT	ENSG00000183873	SCN5A	2
TGCT	ENSG00000142864	SERBP1	2
TGCT	ENSG00000116560	SFPQ	2
TGCT	ENSG00000005022	SLC25A5	2
TGCT	ENSG00000128739	SNRPN	2
TGCT	ENSG00000173726	TOMM20	2
TGCT	ENSG00000198900	TOP1	2
TGCT	ENSG00000137285	TUBB2B	2
TGCT	ENSG00000247746	USP51	2
TGCT	ENSG00000116455	WDR77	2
TGCT	ENSG00000108953	YWHAE	2
TGCT	ENSG00000156925	ZIC3	2
TGCT	ENSG00000112249	ASCC3	3
TGCT	ENSG00000159259	CHAF1B	3
TGCT	ENSG00000141367	CLTC	3
TGCT	ENSG00000013573	DDX11	3
TGCT	ENSG00000278053	DDX52	3
TGCT	ENSG00000096696	DSP	3
TGCT	ENSG00000165891	E2F7	3
TGCT	ENSG00000109971	HSPA8	3
TGCT	ENSG00000149503	INCENP	3
TGCT	ENSG00000135862	LAMC1	3
TGCT	ENSG00000169783	LINGO1	3
TGCT	ENSG00000112118	MCM3	3
TGCT	ENSG00000088833	NSFL1C	3
TGCT	ENSG00000101868	POLA1	3
TGCT	ENSG00000154001	PPP2R5E	3
TGCT	ENSG00000253729	PRKDC	3
TGCT	ENSG00000112812	PRSS16	3
TGCT	ENSG00000136450	SRSF1	3
TGCT	ENSG00000211455	STK38L	3
TGCT	ENSG00000135316	SYNCRIP	3
TGCT	ENSG00000088325	TPX2	3
TGCT	ENSG00000123416	TUBA1B	3
TGCT	ENSG00000111237	VPS29	3
TGCT	ENSG00000164924	YWHAZ	3
TGCT	ENSG00000115170	ACVR1	4
TGCT	ENSG00000135503	ACVR1B	4
TGCT	ENSG00000172493	AFF1	4
TGCT	ENSG00000179841	AKAP5	4
TGCT	ENSG00000170540	ARL6IP1	4
TGCT	ENSG00000134108	ARL8B	4
TGCT	ENSG00000128989	ARPP19	4
TGCT	ENSG00000183475	ASB7	4
TGCT	ENSG00000110987	BCL7A	4
TGCT	ENSG00000104081	BMF	4
TGCT	ENSG00000184992	BRI3BP	4
TGCT	ENSG00000106144	CASP2	4
TGCT	ENSG00000118412	CASP8AP2	4
TGCT	ENSG00000101224	CDC25B	4
TGCT	ENSG00000123374	CDK2	4
TGCT	ENSG00000171316	CHD7	4
TGCT	ENSG00000213923	CSNK1E	4
TGCT	ENSG00000177613	CSTF2T	4
TGCT	ENSG00000118655	DCLRE1B	4
TGCT	ENSG00000228716	DHFR	4
TGCT	ENSG00000162946	DISC1	4
TGCT	ENSG00000082805	ERC1	4
TGCT	ENSG00000147475	ERLIN2	4
TGCT	ENSG00000116903	EXOC8	4
TGCT	ENSG00000138439	FAM117B	4
TGCT	ENSG00000129682	FGF13	4
TGCT	ENSG00000127418	FGFRL1	4
TGCT	ENSG00000132436	FIGNL1	4
TGCT	ENSG00000115159	GPD2	4
TGCT	ENSG00000170412	GPRC5C	4
TGCT	ENSG00000159267	HLCS	4
TGCT	ENSG00000143061	IGSF3	4
TGCT	ENSG00000066735	KIF26A	4
TGCT	ENSG00000084731	KIF3C	4
TGCT	ENSG00000118263	KLF7	4
TGCT	ENSG00000114796	KLHL24	4
TGCT	ENSG00000186432	KPNA4	4
TGCT	ENSG00000143815	LBR	4
TGCT	ENSG00000168806	LCMT2	4
TGCT	ENSG00000257103	LSM14A	4
TGCT	ENSG00000061337	LZTS1	4
TGCT	ENSG00000172469	MANEA	4
TGCT	ENSG00000172197	MBOAT1	4
TGCT	ENSG00000152127	MGAT5	4
TGCT	ENSG00000173542	MOB1B	4
TGCT	ENSG00000134369	NAV1	4
TGCT	ENSG00000124151	NCOA3	4
TGCT	ENSG00000111912	NCOA7	4
TGCT	ENSG00000146938	NLGN4X	4
TGCT	ENSG00000106459	NRF1	4
TGCT	ENSG00000133056	PIK3C2B	4
TGCT	ENSG00000181690	PLAG1	4
TGCT	ENSG00000124126	PREX1	4
TGCT	ENSG00000156675	RAB11FIP1	4
TGCT	ENSG00000164754	RAD21	4
TGCT	ENSG00000244462	RBM12	4
TGCT	ENSG00000035928	RFC1	4
TGCT	ENSG00000100784	RPS6KA5	4
TGCT	ENSG00000008952	SEC62	4
TGCT	ENSG00000100625	SIX4	4
TGCT	ENSG00000175782	SLC35E3	4
TGCT	ENSG00000158715	SLC45A3	4
TGCT	ENSG00000172594	SMPDL3A	4
TGCT	ENSG00000159140	SON	4
TGCT	ENSG00000172845	SP3	4
TGCT	ENSG00000021574	SPAST	4
TGCT	ENSG00000171763	SPATA5L1	4
TGCT	ENSG00000130052	STARD8	4
TGCT	ENSG00000135823	STX6	4
TGCT	ENSG00000137413	TAF8	4
TGCT	ENSG00000131374	TBC1D5	4
TGCT	ENSG00000137310	TCF19	4
TGCT	ENSG00000115993	TRAK2	4
TGCT	ENSG00000109654	TRIM2	4
TGCT	ENSG00000108423	TUBD1	4
TGCT	ENSG00000078246	TULP3	4
TGCT	ENSG00000072401	UBE2D1	4
TGCT	ENSG00000177169	ULK1	4
TGCT	ENSG00000175155	YPEL2	4
TGCT	ENSG00000198081	ZBTB14	4
TGCT	ENSG00000189180	ZNF33A	4
TGCT	ENSG00000171469	ZNF561	4
TGCT	ENSG00000122482	ZNF644	4
TGCT	ENSG00000197951	ZNF71	4
TGCT	ENSG00000278129	ZNF8	4
TGCT	ENSG00000164742	ADCY1	5
TGCT	ENSG00000135334	AKIRIN2	5
TGCT	ENSG00000123505	AMD1	5
TGCT	ENSG00000011426	ANLN	5
TGCT	ENSG00000143401	ANP32E	5
TGCT	ENSG00000100823	APEX1	5
TGCT	ENSG00000198826	ARHGAP11A	5
TGCT	ENSG00000066279	ASPM	5
TGCT	ENSG00000119787	ATL2	5
TGCT	ENSG00000138376	BARD1	5
TGCT	ENSG00000103429	BFAR	5
TGCT	ENSG00000012048	BRCA1	5
TGCT	ENSG00000106392	C1GALT1	5
TGCT	ENSG00000162063	CCNF	5
TGCT	ENSG00000115484	CCT4	5
TGCT	ENSG00000164045	CDC25A	5
TGCT	ENSG00000164649	CDCA7L	5
TGCT	ENSG00000115163	CENPA	5
TGCT	ENSG00000117724	CENPF	5
TGCT	ENSG00000031691	CENPQ	5
TGCT	ENSG00000149554	CHEK1	5
TGCT	ENSG00000122966	CIT	5
TGCT	ENSG00000166527	CLEC4D	5
TGCT	ENSG00000169714	CNBP	5
TGCT	ENSG00000168763	CNNM3	5
TGCT	ENSG00000111269	CREBL2	5
TGCT	ENSG00000172795	DCP2	5
TGCT	ENSG00000126787	DLGAP5	5
TGCT	ENSG00000105993	DNAJB6	5
TGCT	ENSG00000136982	DSCC1	5
TGCT	ENSG00000101412	E2F1	5
TGCT	ENSG00000104131	EIF3J	5
TGCT	ENSG00000135476	ESPL1	5
TGCT	ENSG00000174371	EXO1	5
TGCT	ENSG00000268089	GABRQ	5
TGCT	ENSG00000164284	GRPEL2	5
TGCT	ENSG00000153767	GTF2E1	5
TGCT	ENSG00000075218	GTSE1	5
TGCT	ENSG00000119969	HELLS	5
TGCT	ENSG00000113161	HMGCR	5
TGCT	ENSG00000169813	HNRNPF	5
TGCT	ENSG00000144381	HSPD1	5
TGCT	ENSG00000128908	INO80	5
TGCT	ENSG00000171126	KCNG3	5
TGCT	ENSG00000140015	KCNH5	5
TGCT	ENSG00000138160	KIF11	5
TGCT	ENSG00000112984	KIF20A	5
TGCT	ENSG00000114648	KLHL18	5
TGCT	ENSG00000174720	LARP7	5
TGCT	ENSG00000135521	LTV1	5
TGCT	ENSG00000120539	MASTL	5
TGCT	ENSG00000100297	MCM5	5
TGCT	ENSG00000166508	MCM7	5
TGCT	ENSG00000165304	MELK	5
TGCT	ENSG00000129534	MIS18BP1	5
TGCT	ENSG00000095002	MSH2	5
TGCT	ENSG00000065911	MTHFD2	5
TGCT	ENSG00000121579	NAA50	5
TGCT	ENSG00000111704	NANOG	5
TGCT	ENSG00000080986	NDC80	5
TGCT	ENSG00000196290	NIF3L1	5
TGCT	ENSG00000093000	NUP50	5
TGCT	ENSG00000137804	NUSAP1	5
TGCT	ENSG00000155100	OTUD6B	5
TGCT	ENSG00000067177	PHKA1	5
TGCT	ENSG00000140451	PIF1	5
TGCT	ENSG00000102096	PIM2	5
TGCT	ENSG00000141682	PMAIP1	5
TGCT	ENSG00000138035	PNPT1	5
TGCT	ENSG00000100479	POLE2	5
TGCT	ENSG00000155846	PPARGC1B	5
TGCT	ENSG00000101445	PPP1R16B	5
TGCT	ENSG00000146143	PRIM2	5
TGCT	ENSG00000127947	PTPN12	5
TGCT	ENSG00000161800	RACGAP1	5
TGCT	ENSG00000051180	RAD51	5
TGCT	ENSG00000136144	RCBTB1	5
TGCT	ENSG00000168411	RFWD3	5
TGCT	ENSG00000106615	RHEB	5
TGCT	ENSG00000205937	RNPS1	5
TGCT	ENSG00000175792	RUVBL1	5
TGCT	ENSG00000137575	SDCBP	5
TGCT	ENSG00000171241	SHCBP1	5
TGCT	ENSG00000122912	SLC25A16	5
TGCT	ENSG00000092531	SNAP23	5
TGCT	ENSG00000161547	SRSF2	5
TGCT	ENSG00000073849	ST6GAL1	5
TGCT	ENSG00000115750	TAF1B	5
TGCT	ENSG00000100296	THOC5	5
TGCT	ENSG00000126768	TIMM17B	5
TGCT	ENSG00000160949	TONSL	5
TGCT	ENSG00000186283	TOR3A	5
TGCT	ENSG00000213186	TRIM59	5
TGCT	ENSG00000198431	TXNRD1	5
TGCT	ENSG00000198874	TYW1	5
TGCT	ENSG00000135018	UBQLN1	5
TGCT	ENSG00000076248	UNG	5
TGCT	ENSG00000106299	WASL	5
TGCT	ENSG00000198554	WDHD1	5
TGCT	ENSG00000198492	YTHDF2	5
TGCT	ENSG00000196247	ZNF107	5
TGCT	ENSG00000213762	ZNF134	5
TGCT	ENSG00000142556	ZNF614	5
TGCT	ENSG00000170425	ADORA2B	6
TGCT	ENSG00000164022	AIMP1	6
TGCT	ENSG00000145386	CCNA2	6
TGCT	ENSG00000134057	CCNB1	6
TGCT	ENSG00000094804	CDC6	6
TGCT	ENSG00000167513	CDT1	6
TGCT	ENSG00000091527	CDV3	6
TGCT	ENSG00000173207	CKS1B	6
TGCT	ENSG00000114346	ECT2	6
TGCT	ENSG00000101447	FAM83D	6
TGCT	ENSG00000181274	FRAT2	6
TGCT	ENSG00000137807	KIF23	6
TGCT	ENSG00000108424	KPNB1	6
TGCT	ENSG00000143013	LMO4	6
TGCT	ENSG00000065328	MCM10	6
TGCT	ENSG00000104738	MCM4	6
TGCT	ENSG00000076003	MCM6	6
TGCT	ENSG00000181610	MRPS23	6
TGCT	ENSG00000116062	MSH6	6
TGCT	ENSG00000181163	NPM1	6
TGCT	ENSG00000075188	NUP37	6
TGCT	ENSG00000153989	NUS1	6
TGCT	ENSG00000198836	OPA1	6
TGCT	ENSG00000085840	ORC1	6
TGCT	ENSG00000132646	PCNA	6
TGCT	ENSG00000180957	PITPNB	6
TGCT	ENSG00000189266	PNRC2	6
TGCT	ENSG00000128059	PPAT	6
TGCT	ENSG00000198056	PRIM1	6
TGCT	ENSG00000041357	PSMA4	6
TGCT	ENSG00000008018	PSMB1	6
TGCT	ENSG00000159377	PSMB4	6
TGCT	ENSG00000136930	PSMB7	6
TGCT	ENSG00000115233	PSMD14	6
TGCT	ENSG00000049541	RFC2	6
TGCT	ENSG00000106399	RPA3	6
TGCT	ENSG00000165480	SKA3	6
TGCT	ENSG00000152253	SPC25	6
TGCT	ENSG00000148296	SURF6	6
TGCT	ENSG00000125676	THOC2	6
TGCT	ENSG00000120802	TMPO	6
TGCT	ENSG00000206557	TRIM71	6
TGCT	ENSG00000135451	TROAP	6
TGCT	ENSG00000167553	TUBA1C	6
TGCT	ENSG00000132388	UBE2G1	6
[truncated: 336 more rows]

## Sheet: Regression models
Table S8B. Selected features and regression models for co-expression clusters of core cell-cycle genes
Cancer	Co-expression cluster	Selected Feature	Adjust Rsquared	Pvalue	Equcation
COAD	CLUSTER_4_PC1	CLUSTER_3_PC1;CLUSTER_1_PC1;ERBB3;ATIC;NME1;RRM2	0.722891	1.36205e-76	CLUSTER_4_PC1 = 0.391144836827889*CLUSTER_3_PC1+0.0471688076296605*CLUSTER_1_PC1+1.01447876084762*ERBB3+2.36506251656549*ATIC+1.70922367426028*NME1-0.951633630756754*RRM2-30.2663073825438
COAD	CLUSTER_3_PC1	CLUSTER_4_PC1;CLUSTER_2_PC1;CAD;CTPS1;NME1;RRM2	0.7392	2.82902e-80	CLUSTER_3_PC1 = 0.759626633137521*CLUSTER_4_PC1+0.211697088285905*CLUSTER_2_PC1-1.60921133366647*CAD+2.02034073889437*CTPS1-4.19312066646658*NME1+2.16139007093522*RRM2+16.847348883216
COAD	CLUSTER_1_PC1	CLUSTER_3_PC1;ERBB3;ATIC;NME1;RRM2	0.747917	2.90686e-83	CLUSTER_1_PC1 = 0.235156543091134*CLUSTER_3_PC1+1.50189195968321*ERBB3+3.21040543345401*ATIC+3.8087887381873*NME1+1.84042883145466*RRM2-71.4076542605627
COAD	CLUSTER_2_PC1	CLUSTER_3_PC1;CLUSTER_1_PC1;CTPS1;RRM2	0.78634	2.2137e-94	CLUSTER_2_PC1 = 0.207474534220194*CLUSTER_3_PC1+0.261584094261488*CLUSTER_1_PC1+3.35207748141125*CTPS1+5.6686676046482*RRM2-48.9452394962834
ESCA	CLUSTER_3_PC1	CLUSTER_1_PC1;CLUSTER_2_PC1;CAD;NME1;RRM2	0.840903	5.8273e-69	CLUSTER_3_PC1 = -0.134291598754831*CLUSTER_1_PC1+1.20130643575684*CLUSTER_2_PC1+2.79194820830999*CAD+3.73502294657494*NME1+4.37520405540641*RRM2-66.6253182135326
ESCA	CLUSTER_1_PC1	CLUSTER_3_PC1;CLUSTER_2_PC1;BMPR1A;ACVR1;EGFR;BMPR2;ATIC;CAD;PFAS	0.619228	2.02007e-33	CLUSTER_1_PC1 = -0.135008675301125*CLUSTER_3_PC1+0.835541078881523*CLUSTER_2_PC1+1.33924369374758*BMPR1A-1.80772939716204*ACVR1-0.865875889538246*EGFR+1.45254218682324*BMPR2+3.08230296097185*ATIC-1.27204627142923*CAD+2.24623706887347*PFAS-18.5168372157695
ESCA	CLUSTER_2_PC1	CLUSTER_3_PC1;CLUSTER_1_PC1;ACVR1;EGFR;BMPR2;ATIC;NME1;RRM2	0.860045	5.33941e-71	CLUSTER_2_PC1 = 0.243745155110006*CLUSTER_3_PC1+0.242920711083028*CLUSTER_1_PC1+0.847196343770625*ACVR1+0.305839414662981*EGFR+1.76226802641467*BMPR2-1.07041961626871*ATIC-1.06797204045364*NME1-0.663779701817867*RRM2+5.34520796329115
LUAD	CLUSTER_1_PC1	CLUSTER_2_PC1;ACVR1;EGFR;NME1;PFAS	0.75669	4.14754e-154	CLUSTER_1_PC1 = 0.341751570730285*CLUSTER_2_PC1+5.56264893112737*ACVR1+0.805174267856059*EGFR-1.92045053938731*NME1+1.9765288719795*PFAS-21.1372950486687
LUAD	CLUSTER_2_PC1	CLUSTER_1_PC1;ATIC;CTPS1;NME1;RRM2	0.878295	2.80021e-230	CLUSTER_2_PC1 = 0.257094823422685*CLUSTER_1_PC1+1.39552760669051*ATIC+2.87861128781088*CTPS1+2.00249800814269*NME1+5.25434838338364*RRM2-58.1530426593883
PAAD	CLUSTER_4_PC1	CLUSTER_2_PC1;CLUSTER_5_PC1	0.938862	2.34506e-107	CLUSTER_4_PC1 = 0.463208749834722*CLUSTER_2_PC1+0.883499366100268*CLUSTER_5_PC1+2.92517746136589e-16
PAAD	CLUSTER_2_PC1	CLUSTER_4_PC1;CLUSTER_5_PC1;CLUSTER_1_PC1;TGFBR1;PDGFRA;TGFBR2;PFAS	0.879477	3.9209e-76	CLUSTER_2_PC1 = 1.06428811101207*CLUSTER_4_PC1-0.939920733618216*CLUSTER_5_PC1+0.552907949875271*CLUSTER_1_PC1+0.891789134451069*TGFBR1-1.32432170504673*PDGFRA+0.680192613462514*TGFBR2+1.35454812609082*PFAS-5.8725231073081
PAAD	CLUSTER_3_PC1	CLUSTER_4_PC1;CAD;NME1;RRM2	0.870327	1.93476e-76	CLUSTER_3_PC1 = 0.217926294776978*CLUSTER_4_PC1+1.45539159804247*CAD+2.68338006593627*NME1+5.42420759644729*RRM2-42.3955033011246
PAAD	CLUSTER_5_PC1	CLUSTER_4_PC1;CLUSTER_2_PC1;CLUSTER_3_PC1;CLUSTER_1_PC1;ITGB6	0.916799	6.22322e-92	CLUSTER_5_PC1 = 0.647226659264732*CLUSTER_4_PC1-0.346523231307506*CLUSTER_2_PC1+0.0882779158083553*CLUSTER_3_PC1+0.123330033416819*CLUSTER_1_PC1+0.490922100336854*ITGB6-2.68128275821254
PAAD	CLUSTER_1_PC1	PDGFRB;PDGFRA;ITGAV;CTPS1	0.919488	2.54122e-94	CLUSTER_1_PC1 = 2.03416278238033*PDGFRB+1.1623836083734*PDGFRA+0.753076333334501*ITGAV+0.650749535367461*CTPS1-23.0321073362217
SKCM	CLUSTER_1_PC1	CLUSTER_2_PC1;NME1;RRM2	0.871632	3.50968e-44	CLUSTER_1_PC1 = 0.5870695608832*CLUSTER_2_PC1+2.54344630024426*NME1+4.13249023633285*RRM2-38.1429526241987
SKCM	CLUSTER_2_PC1	CLUSTER_1_PC1;TGFBR1;PFAS	0.847966	1.38144e-40	CLUSTER_2_PC1 = 0.149127648835382*CLUSTER_1_PC1+4.25581884578434*TGFBR1+2.98378700999725*PFAS-29.1455555734804
TGCT	CLUSTER_4_PC1	CLUSTER_5_PC1;CLUSTER_1_PC1;CLUSTER_6_PC1;ATIC;NME1	0.961963	5.86513e-100	CLUSTER_4_PC1 = 1.37124618576748*CLUSTER_5_PC1+0.576160328056248*CLUSTER_1_PC1-1.21413459755427*CLUSTER_6_PC1-0.628969777220587*ATIC-0.580296000901713*NME1+8.88207876657512
TGCT	CLUSTER_5_PC1	CLUSTER_4_PC1;CLUSTER_1_PC1;CLUSTER_6_PC1	0.98495	1.31282e-131	CLUSTER_5_PC1 = 0.664314668125342*CLUSTER_4_PC1-0.440586898866618*CLUSTER_1_PC1+0.976530475386067*CLUSTER_6_PC1-7.91033905045424e-16
TGCT	CLUSTER_1_PC1	CLUSTER_4_PC1;CLUSTER_6_PC1;CLUSTER_2_PC1;BMPR1A;ATIC;NME1	0.933931	7.78691e-82	CLUSTER_1_PC1 = 0.346306372384613*CLUSTER_4_PC1-1.02786204692878*CLUSTER_6_PC1+1.3969975641345*CLUSTER_2_PC1+1.43090784083531*BMPR1A-1.96608068565516*ATIC-0.695830362898511*NME1+15.5738708116989
TGCT	CLUSTER_6_PC1	CLUSTER_4_PC1;CLUSTER_5_PC1;CLUSTER_3_PC1;ATIC;CTPS1;NME1;RRM2	0.980021	4.50597e-117	CLUSTER_6_PC1 = -0.381173111848536*CLUSTER_4_PC1+0.440363225653112*CLUSTER_5_PC1+0.846970494758678*CLUSTER_3_PC1+0.348789691795196*ATIC+0.410653603123032*CTPS1+0.466216191530695*NME1+0.435809483639412*RRM2-10.6383522117627
TGCT	CLUSTER_2_PC1	CLUSTER_4_PC1;CLUSTER_1_PC1;CLUSTER_3_PC1;BMPR1A;ACVR2B;RRM2	0.967955	5.84461e-104	CLUSTER_2_PC1 = -0.547315940579803*CLUSTER_4_PC1+0.183377717852176*CLUSTER_1_PC1+1.33458521580236*CLUSTER_3_PC1-0.178429377727691*BMPR1A+1.4677820229703*ACVR2B+0.852720613145486*RRM2-8.38427804123477
TGCT	CLUSTER_3_PC1	CLUSTER_4_PC1;CLUSTER_2_PC1;RRM2	0.958711	4.67882e-100	CLUSTER_3_PC1 = 0.27883243887208*CLUSTER_4_PC1+0.43555714664008*CLUSTER_2_PC1+0.426602159181316*RRM2-2.3420204873769
THCA	CLUSTER_2_PC1	CLUSTER_1_PC1;ESR1;TGFBR1;ITGAV;ATIC;NME1;PFAS	0.794021	3.51026e-167	CLUSTER_2_PC1 = 0.287024573758568*CLUSTER_1_PC1+0.920938323362172*ESR1+2.41334181139479*TGFBR1+3.94736633312818*ITGAV-2.22087980817576*ATIC+3.29106345349401*NME1+9.3631239681386*PFAS-66.5582010848942
THCA	CLUSTER_1_PC1	CLUSTER_3_PC1;ESR1;TGFBR1;ITGB6;ITGAV;ATIC	0.830477	3.19399e-189	CLUSTER_1_PC1 = 0.195580876511596*CLUSTER_3_PC1+0.608066384924121*ESR1+2.45447994305088*TGFBR1+1.10559158041127*ITGB6+1.21371795307758*ITGAV+1.8245586554847*ATIC-33.9253712877937
THCA	CLUSTER_3_PC1	CLUSTER_2_PC1;CTPS1;RRM2	0.866112	1.80831e-218	CLUSTER_3_PC1 = 0.117919239510202*CLUSTER_2_PC1+0.944931045822122*CTPS1+5.85964543889498*RRM2-11.9909616398806

## Sheet: Independent datasets
Table S8C. Independent cancer RNA-seq datasets
Cancer	GSE	Sample	Primary Cancer Sample
COAD	GSE107422	109	109
PAAD	GSE205154	293	218
ESCA	GSE254942	106	94
SKCM	GSE112509	79	56
