# Supplementary material for: Elucidation of Factors Affecting the Age-Dependent Cancer Occurrence Rates
Source: Int J Mol Sci. 2024 Dec 31;26(1):275. doi: 10.3390/ijms26010275 (PMC11720044; doi:10.3390/ijms26010275)
Supplement: Supplementary file 1 [file ijms-26-00275-s001.zip › Table S9.xlsx]

## Sheet: Virus in liver cancer patients
Table S9. Viral infection rates and related cancer occurrence rates
Table S9A. HBV infection rate in liver cancer patients
Mean age	Age range	Positive sample	All sample	Prevalence
22.5556	20-25	2	9	0.222222
32.2222	26-37	4	9	0.444444
45.1	38-49	10	20	0.5
52.3182	50-55	11	22	0.5
59	56-61	8	34	0.235294
64.8571	62-67	5	35	0.142857
70.3438	68-73	4	32	0.125
76.1538	74-79	0	26	0
82.3333	80+	0	9	0
NA	all	44	196	0.22449
Table S9B. Regression equation for HBV infection rate in liver cancer patients
Start Age	End Age	Age Used to Fit	Rsquared	Adjust Rsquared	Pvalue	Equation
20	69	22.56-82.33	0.955503	0.911006	0.00576376	y=1.70653153990025e-07*(age^4)-2.17489173191808e-05*(age^3)+0.000104581298049611*(age^2)+0.0539366262564423*age-0.846484461984271
70	90	59-82.33	0.882845	0.843794	NA	y=86.7377171839099*exp(-0.0995704929970965*age)
Table S9C. HCV infection rate in liver cancer patients
Mean age	Age range	Positive sample	All sample	Prevalence
22.5556	20-25	0	9	0
32.2222	26-37	0	9	0
45.1	38-49	4	20	0.2
52.3182	50-55	6	22	0.272727
59	56-61	8	34	0.235294
64.8571	62-67	11	35	0.314286
70.3438	68-73	5	32	0.15625
76.1538	74-79	1	26	0.0384615
82.3333	80+	0	9	0
NA	all	35	196	0.178571
Table S9D. Regression equation for HCV infection rate in liver cancer patients
Start Age	End Age	Age Used to Fit	Rsquared	Adjust Rsquared	Pvalue	Equation
20	37	22.56-52.32	0.909328	0.863992	NA	y=0.00244971798914781*exp(0.0912413401193377*age)
38	77	22.56-82.33	0.930355	0.860709	0.0138758	y=4.29416471851912e-07*(age^4)-9.7264938625343e-05*(age^3)+0.00751881327680759*(age^2)-0.227662787251716*age+2.3165260477316
78	90	64.86-82.33	0.980839	0.971258	NA	y=9130.06498906053*exp(-0.158187565924768*age)
Table S9E. viral infection rate (either HBV or HCV) in liver cancer patients
Mean age	Age range	Positive sample	All sample	Prevalence
22.5556	20-25	2	9	0.222222
32.2222	26-37	4	9	0.444444
45.1	38-49	14	20	0.7
52.3182	50-55	15	22	0.681818
59	56-61	15	34	0.441176
64.8571	62-67	15	35	0.428571
70.3438	68-73	9	32	0.28125
76.1538	74-79	1	26	0.0384615
82.3333	80+	0	9	0
NA	all	75	196	0.382653
Table S9F. Regression equation for viral infection rate (either HBV or HCV) in liver cancer patients
Start Age	End Age	Age Used to Fit	Rsquared	Adjust Rsquared	Pvalue	Equation
20	74	22.56-82.33	0.964055	0.92811	0.00378323	y=4.3576312425121e-07*(age^4)-8.39034544931796e-05*(age^3)+0.00501003971763773*(age^2)-0.0950700383216793*age+0.662501932161619
75	90	64.86-82.33	0.918291	0.877436	NA	y=3812.23077487092*exp(-0.13952487910655*age)

## Sheet: HPV in cervical cancer patients
Table S9G. HPV 16/18 infection rate (either HPV16 or HPV18) in cervical cancer patients
Mean age	Age range	Positive sample	All sample	Prevalence
26.1818	20-31	9	11	0.818182
34.8182	32-37	10	11	0.909091
40.7	38-43	9	10	0.9
46.7143	44-49	17	21	0.809524
52.5	50-55	9	12	0.75
59.2857	56-61	5	7	0.714286
66.3333	62-73	5	9	0.555556
79.3333	74+	2	6	0.333333
NA	all	66	87	0.758621
Table S9H. Regression equation for HPV 16/18 infection rate (either HPV16 or HPV18) in cervical cancer patients
Start Age	End Age	Age Used to Fit	Rsquared	Adjust Rsquared	Pvalue	Equation
20	90	26.18-79.33	0.985325	0.974318	0.000401825	y=5.35742499232935e-06*(age^3)-0.0011188043308172*(age^2)+0.0602696627531698*age-0.0791148678137305

## Sheet: Virus in population
Table S9I. HBV infection rate in population
Mean age	Age range	Positive sample	All sample	Prevalence
7.586	0-9	0	1186	0
14.3075	10-19	0	2719	0
24.7177	20-29	6	1555	0.00385852
34.4218	30-39	8	1617	0.00494743
44.4425	40-49	15	1575	0.00952381
54.5114	50-59	16	1672	0.00956938
64.0027	60-69	13	1867	0.00696304
73.9106	70-79	5	1052	0.00475285
85	80-	1	673	0.00148588
NA	all	64	13916	0.00459902
Table S9J. Regression equation for HBV infection rate in population
Start Age	End Age	Age Used to Fit	Rsquared	Adjust Rsquared	Pvalue	Equation
20	90	7.59-85	0.963661	0.927322	0.00386564	y=3.55190946020442e-09*(age^4)-7.1753632724517e-07*(age^3)+4.31433361476971e-05*(age^2)-0.000682218437528715*age+0.00301700310459277
Table S9K. HCV infection rate in population
Mean age	Age range	Positive sample	All sample	Prevalence
7.52688	5-9	0	3162	0
11.9314	10-14	0	3807	0
16.9633	15-19	0	3464	0
22.0064	20-24	1	2181	0.000458505
27.022	25-29	5	2089	0.00239349
31.9431	30-34	6	2215	0.0027088
37.0061	35-39	10	2131	0.00469263
41.984	40-44	21	2246	0.00934996
46.9627	45-49	29	2143	0.0135324
51.9877	50-54	46	2188	0.0210238
56.8676	55-59	59	2009	0.0293678
61.8689	60-64	67	2548	0.0262951
66.8855	65-69	39	1861	0.0209565
71.855	70-74	7	1559	0.00449006
76.8224	75-79	3	1064	0.00281955
85	80-	6	1645	0.00364742
NA	all	299	36312	0.00823419
Table S9L. Regression equation for HCV infection rate in population
Start Age	End Age	Age Used to Fit	Rsquared	Adjust Rsquared	Pvalue	Equation
20	41	7.53-37.01	0.9382	0.92584	NA	y=7.14985286502221e-05*exp(0.113772631203372*age)
42	72	22.01-85	0.954479	0.921965	0.000147966	y=2.25996402371786e-09*(age^5)-5.58687924620242e-07*(age^4)+5.1689954062674e-05*(age^3)-0.00222961406611598*(age^2)+0.0453476045745907*age-0.349259847569224
73	90	61.87-85	0.884692	0.846256	NA	y=39.0812576260459*exp(-0.117139270275946*age)
Table S9M. HPV 16/18 infection rate (either HPV16 or HPV18) in population
Mean age	Age range	Positive sample	All sample	Prevalence
18.4855	15-19	16	519	0.0308285
21.9773	20-24	65	883	0.0736127
26.9633	25-29	69	871	0.0792193
31.8761	30-34	57	872	0.065367
37.0485	35-39	41	887	0.0462232
41.9875	40-44	47	957	0.0491118
46.9509	45-49	38	916	0.0414847
51.9375	50-54	22	912	0.0241228
56.8676	55-59	28	748	0.0374332
NA	all	383	7565	0.0506279
Table S9N. Regression equation for HPV 16/18 infection rate (either HPV16 or HPV18) in population
Start Age	End Age	Age Used to Fit	Rsquared	Adjust Rsquared	Pvalue	Equation
20	46	18.49-56.87	0.977162	0.939098	0.0114786	y=4.6819829507092e-08*(age^5)-9.19276406636545e-06*(age^4)+0.000706770289394567*(age^3)-0.0265417101466853*(age^2)+0.484059036303356*age-3.34058659495036
47	90	26.96-56.87	0.870209	0.844251	NA	y=0.188406954866578*exp(-0.0334892917165979*age)

## Sheet: Virus related cancer incidence
Table S9O. Cancer occurrence rate with viral infection
Age	Liver cancer with HBV infection	Liver cancer with HCV infection	Liver cancer without viral infection	Cervical cancer with HPV16/18 infection	Cervical cancer without HPV16/18 infection
20	0.0116324	0.00138723	0.076371	0	0
21	0.0172171	0.00174649	0.0857117	0	0
22	0.024013	0.00219879	0.095928	0	0
23	0.0322219	0.00276821	0.10708	1.12595	0.316792
24	0.0420737	0.00348511	0.119233	2.16724	0.552051
25	0.0538289	0.00438767	0.132453	3.20247	0.741053
26	0.0677822	0.00552396	0.146817	4.22069	0.890671
27	0.084266	0.00695452	0.162406	5.21182	1.00748
28	0.103654	0.00875557	0.179312	6.16678	1.09766
29	0.126364	0.011023	0.197639	7.07751	1.16698
30	0.152864	0.0138777	0.21751	7.93696	1.2207
31	0.183673	0.0174717	0.23907	8.73911	1.26357
32	0.219368	0.0219964	0.262492	9.47901	1.29981
33	0.260585	0.0276929	0.287991	10.1527	1.33308
34	0.308023	0.0348647	0.315829	10.7571	1.36653
35	0.362449	0.0438937	0.346336	11.2903	1.40274
36	0.424696	0.0552611	0.379925	11.7512	1.44381
37	0.495668	0.0695723	0.417113	12.1394	1.49135
38	0.576338	0.0901258	0.458556	12.4555	1.5465
39	0.667749	0.125095	0.505078	12.7007	1.60999
40	0.771006	0.168664	0.55772	12.8771	1.68218
41	0.887274	0.222347	0.61779	12.9871	1.76309
42	1.01777	0.287852	0.686929	13.0339	1.85243
43	1.16374	0.367098	0.767192	13.0209	1.9497
44	1.32647	0.462227	0.861146	12.9521	2.05417
45	1.50722	0.57561	0.971982	12.8317	2.16498
46	1.70723	0.709861	1.10366	12.6644	2.28113
47	1.92768	0.867836	1.26107	12.4547	2.4016
48	2.16963	1.05263	1.45025	12.2074	2.52531
49	2.43399	1.26758	1.67859	11.9275	2.65122
50	2.72144	1.51622	1.95517	11.6198	2.77833
51	3.03234	1.80228	2.29105	11.2891	2.90573
52	3.36669	2.12961	2.69967	10.9399	3.03264
53	4.37252	2.9379	3.75416	10.5769	3.15839
54	5.00762	3.56837	4.64231	10.2043	3.28249
55	5.75314	4.3427	5.80495	9.82615	3.4046
56	6.49938	5.19253	7.19209	9.44613	3.5246
57	7.16377	6.05467	8.7573	9.06769	3.64251
58	7.68851	6.8735	10.4559	8.69389	3.75858
59	8.0378	7.60268	12.244	8.32745	3.87323
60	8.19477	8.20627	14.0784	7.9707	3.98703
61	8.15839	8.65906	15.9172	7.62558	4.10072
62	7.94017	8.94654	17.7201	7.29365	4.21516
63	7.56106	9.06415	19.4503	6.9761	4.33134
64	7.04844	9.01628	21.0757	6.67371	4.45029
65	6.43335	8.81485	22.5701	6.38692	4.57309
66	5.74803	8.47766	23.9148	6.11581	4.7008
67	5.02383	8.02662	25.0994	5.86015	4.83443
68	4.28952	7.48601	26.1231	5.61937	4.97489
69	3.57009	6.88066	26.9943	5.39268	5.12292
70	2.97638	6.23445	27.731	5.17902	5.27906
71	2.65423	5.56894	28.3596	4.97711	5.44354
72	2.36471	4.90233	28.9134	4.78555	5.61629
73	2.10812	4.24883	29.4307	4.60276	5.79681
74	1.88349	3.61838	29.9521	4.42712	5.98413
75	1.68886	3.01684	30.3799	4.25693	6.17675
76	1.52153	2.44654	30.7161	4.0905	6.37256
77	1.37835	1.90724	31.1572	3.92617	6.56881
78	1.25588	1.36635	31.7272	3.76234	6.76199
79	1.15057	1.18051	32.4324	3.59755	6.94781
80	1.05891	1.02461	33.2588	3.43045	7.12114
81	0.977523	0.892011	34.1699	3.25986	7.27594
82	0.90327	0.777327	35.1046	3.0848	7.40523
83	0.83329	0.676278	35.9745	2.9045	7.50105
84	0.765052	0.585549	36.662	2.71839	7.55439
85	0.696378	0.502643	37.0185	2.52612	7.55522
86	0.625447	0.425744	36.8613	2.32755	7.49243
87	0.550797	0.353584	35.9725	2.12272	7.35386
88	0.47131	0.285332	34.0961	1.91182	7.12626
89	0.386195	0.220492	30.9362	1.69517	6.79536
90	0.294959	0.158815	26.1547	1.47312	6.34589

## Sheet: Cell-cycle related receptor
Table S9P. Cell-cycle related growth-signal receptors in cancer with viral infection
Cancer	Virus	Eensembl	Symbol	Cor cell cycle gene	Co-expression cor cell cycle gene	Co-expression core cell cycle gene rate	mean TPM	log2FoldChange	DEG pvalue	DEG padj
LIHC	HBV	ENSG00000150093	ITGB1	320	305	0.953125	167.338	0.856117	7.68181e-16	3.02307e-15
LIHC	HBV	ENSG00000138448	ITGAV	320	297	0.928125	15.9431	1.2374	2.09912e-14	7.60995e-14
LIHC	HBV	ENSG00000099250	NRP1	320	289	0.903125	23.4368	0.592746	0.00010311	0.000181711
LIHC	HBV	ENSG00000182578	CSF1R	320	276	0.8625	9.84459	0.908355	0.000191533	0.000329073
LIHC	HBV	ENSG00000147168	IL2RG	320	213	0.665625	17.9279	1.70447	1.18984e-18	5.5525e-18
LIHC	HBV	ENSG00000134243	SORT1	320	178	0.55625	9.63003	1.62193	8.88325e-14	3.09093e-13
LIHC	HBV	ENSG00000159346	ADIPOR1	320	110	0.34375	78.252	1.0033	4.22579e-51	1.26935e-49
LIHC	HBV	ENSG00000105976	MET	320	55	0.171875	19.38	0.972465	5.34553e-19	2.53909e-18
LIHC	HBV	ENSG00000197635	DPP4	320	35	0.109375	31.7948	2.27061	3.19355e-35	3.78931e-34
LIHC	HCV	ENSG00000147168	IL2RG	273	200	0.732601	16.9336	1.64436	7.62512e-18	4.27846e-17
LIHC	HCV	ENSG00000150093	ITGB1	273	179	0.655678	132.974	0.684363	3.31867e-09	9.66883e-09
LIHC	HCV	ENSG00000182578	CSF1R	273	143	0.52381	7.03769	0.689618	0.0076969	0.0117065
LIHC	HCV	ENSG00000138448	ITGAV	273	89	0.326007	10.5626	0.863774	3.79528e-07	9.24551e-07
LIHC	HCV	ENSG00000099250	NRP1	273	77	0.282051	20.9644	0.60675	0.000277296	0.000504644
LIHC	HCV	ENSG00000134243	SORT1	273	75	0.274725	9.82229	1.72248	1.00308e-13	4.1607e-13
LIHC	HCV	ENSG00000159346	ADIPOR1	273	30	0.10989	69.993	1.01531	3.9578e-53	2.29834e-51
LIHC	Without viral infection	ENSG00000121966	CXCR4	300	239	0.796667	21.4625	0.626051	7.06566e-05	0.000120459
LIHC	Without viral infection	ENSG00000138448	ITGAV	300	212	0.706667	12.2243	0.907291	1.17317e-12	3.36825e-12
LIHC	Without viral infection	ENSG00000150093	ITGB1	300	197	0.656667	156.958	0.780928	2.84168e-19	1.18084e-18
LIHC	Without viral infection	ENSG00000147168	IL2RG	300	190	0.633333	17.674	1.60054	2.31181e-20	1.02253e-19
LIHC	Without viral infection	ENSG00000159346	ADIPOR1	300	171	0.57	69.1377	0.848162	3.96753e-51	8.65305e-50
LIHC	Without viral infection	ENSG00000066468	FGFR2	300	148	0.493333	22.7021	0.699868	0.000884644	0.00136443
LIHC	Without viral infection	ENSG00000113721	PDGFRB	300	147	0.49	17.5858	0.869145	9.41831e-11	2.41711e-10
LIHC	Without viral infection	ENSG00000099250	NRP1	300	146	0.486667	24.9986	0.728236	4.10915e-10	1.0131e-09
LIHC	Without viral infection	ENSG00000134243	SORT1	300	93	0.31	8.34999	1.51078	1.90969e-25	1.10309e-24
LIHC	Without viral infection	ENSG00000182578	CSF1R	300	93	0.31	7.89188	0.771553	3.26106e-06	6.18231e-06
LIHC	Without viral infection	ENSG00000064989	CALCRL	300	85	0.283333	5.51844	1.52729	4.66265e-25	2.64988e-24
LIHC	Without viral infection	ENSG00000160867	FGFR4	300	85	0.283333	79.8269	0.764374	2.39477e-08	5.28961e-08
LIHC	Without viral infection	ENSG00000128052	KDR	300	56	0.186667	5.60487	0.664126	4.02923e-05	7.02568e-05
CESC	HPV16/18	ENSG00000006831	ADIPOR2	308	263	0.853896	32.5386	0.514114	0.00537942	0.0105123
CESC	HPV16/18	ENSG00000135503	ACVR1B	308	256	0.831169	16.4406	0.249576	0.285761	0.364013
CESC	HPV16/18	ENSG00000197081	IGF2R	308	244	0.792208	18.969	0.21029	0.358208	0.439558
CESC	HPV16/18	ENSG00000138448	ITGAV	308	241	0.782468	24.7515	0.335993	0.160692	0.220945
CESC	HPV16/18	ENSG00000159346	ADIPOR1	308	219	0.711039	91.5279	0.767083	5.80314e-06	1.94771e-05
CESC	HPV16/18	ENSG00000150093	ITGB1	308	213	0.691558	169.753	0.182089	0.494616	0.575395
CESC	HPV16/18	ENSG00000140443	IGF1R	308	188	0.61039	9.40126	0.0427289	0.890517	0.913525
CESC	HPV16/18	ENSG00000111424	VDR	308	168	0.545455	13.5729	1.66906	4.50338e-09	2.42408e-08
CESC	HPV16/18	ENSG00000131724	IL13RA1	308	160	0.519481	38.3442	0.920709	0.000117687	0.000317668
CESC	HPV16/18	ENSG00000146648	EGFR	308	160	0.519481	31.8428	0.796933	0.0784953	0.117883
CESC	HPV16/18	ENSG00000113580	NR3C1	308	151	0.49026	11.7474	0.0349792	0.88022	0.905124
CESC	HPV16/18	ENSG00000105976	MET	308	143	0.464286	15.8606	2.27348	7.0764e-12	5.63882e-11
CESC	HPV16/18	ENSG00000068078	FGFR3	308	124	0.402597	47.992	1.08677	0.0342192	0.0561341
CESC	HPV16/18	ENSG00000141736	ERBB2	308	113	0.366883	98.1468	0.836086	0.00488878	0.00962071
CESC	HPV16/18	ENSG00000077238	IL4R	308	107	0.347403	53.1084	0.52953	0.0335434	0.0551087
CESC	HPV16/18	ENSG00000081985	IL12RB2	308	77	0.25	8.12444	4.36257	3.93564e-14	4.1665e-13
CESC	HPV16/18	ENSG00000065361	ERBB3	308	73	0.237013	49.4895	1.37414	2.26015e-05	6.88941e-05
CESC	HPV16/18	ENSG00000106799	TGFBR1	308	62	0.201299	12.997	0.745816	0.021702	0.0373251
CESC	HPV16/18	ENSG00000115221	ITGB6	308	56	0.181818	50.4569	4.32724	1.18488e-15	1.52769e-14
CESC	HPV16/18	ENSG00000169252	ADRB2	308	36	0.116883	6.16815	0.902109	0.106727	0.154392
CESC	Without HPV16/18 infection	ENSG00000006831	ADIPOR2	292	121	0.414384	28.9602	0.534339	0.00391244	0.0083017
CESC	Without HPV16/18 infection	ENSG00000138448	ITGAV	292	118	0.40411	17.5231	0.0309259	0.897612	0.922947
CESC	Without HPV16/18 infection	ENSG00000197081	IGF2R	292	88	0.30137	17.3504	0.31233	0.251037	0.328963
CESC	Without HPV16/18 infection	ENSG00000150093	ITGB1	292	82	0.280822	158.106	0.266922	0.325585	0.409821
CESC	Without HPV16/18 infection	ENSG00000077238	IL4R	292	36	0.123288	45.5828	0.467597	0.116442	0.17026

## Sheet: Fit liver cancer incidence
Table S9Q. Regression models for ADOR distributions in liver cancers with viral infections
virus	Rsquared	Adjust Rsquared	Pvalue	Equcation
HCV	0.98359	0.982855	1.05311e-59	incidence = 1.536653512 - 0.010325628 * risk - 940.056874320 * virus.rate + 7.240461282 * virus.rate * risk
HBV	0.862952	0.85241	1.05719e-26	incidence = - 2.8911283e+02 + 1.2138067e+00 * risk + 5.1482902e-01 * TGFB1 - 2.2113580e-03 * TGFB1 * risk - 4.8674672e+03 * virus.rate + 3.4369331e+01 * virus.rate * risk
Without viral infection	0.988995	0.988328	7.93966e-64	incidence = 3.2119881e+03 - 3.5595923e+01 * risk - 7.6787654e+00 * TGFB1 + 1.2950192e-02 * TGFB1 * risk + 1.3835822e-01 * PDGFD * risk

## Sheet: Fit cervical cancer incidence
Table S9R. Regression models for ADOR distributions in cervical cancers with HPV16/18 viral infections
virus	Rsquared	Adjust Rsquared	Pvalue	Equcation
HPV16/18	0.997241	0.997074	1.19035e-83	incidence = 207.0937701 - 249.4239053 * risk - 2.6591940 * TGFA + 2.5421881 * TGFA * risk - 102.7277551 * virus.rate
Without HPV16/18 infection	0.976298	0.975236	2.34553e-54	incidence = 1.3443564239 + 17.5644837916 * risk - 0.0013603692 * TGFB1 - 0.0159501398 * TGFB1 * risk
