# Supplementary material for: Elucidation of Factors Affecting the Age-Dependent Cancer Occurrence Rates
Source: Int J Mol Sci. 2024 Dec 31;26(1):275. doi: 10.3390/ijms26010275 (PMC11720044; doi:10.3390/ijms26010275)
Supplement: Supplementary file 1 [file ijms-26-00275-s001.zip › Table S10.xlsx]

## Sheet: High-risk cancers in male
Table S10. The regression models for variations in age-dependent cancer occurrence rates between genders
Table S10A. The regression models for variations in age-dependent cancer occurrence rates in high-risk cancers in male
Cancer	select genes	Adjust Rsquared	Pvalue	Equcation
SKCM	ABCB6;ACO1;ATP6V0E2;BOLA2;CIAPIN1;CLTC;ERFE;FRRS1;GDF2;HEPHL1;HMOX2;LMTK2;LYRM4;NEDD8;NFU1;RAB11B;RHAG;SKP1;SNCA;TF;TFF1;TTC7A	0.956089	6.34502e-13	Log2 M/F incidence ratio =1.26314111795962*ABCB6-1.25731876809791*ACO1-1.04234308421034*ATP6V0E2-0.759459146728147*BOLA2-0.643602556475827*CIAPIN1+0.952612666836654*CLTC+1.88451366688579*ERFE-1.27289294029627*FRRS1+5.14961570430172*GDF2+0.464754038264191*HEPHL1+0.714953053602321*HMOX2-1.45147211305837*LMTK2-1.03327666798564*LYRM4-1.98248179001891*NEDD8-0.638197249136743*NFU1+0.90695548056961*RAB1…
GBM	ABCG2;ATP6V0C;ATP6V1A;ATP6V1C1;BMP6;BOLA2B;FTMT;HRG;ISCA1;PICALM;SLC39A8;SRI;TMPRSS6;TTYH1	0.956653	5.34121e-08	Log2 M/F incidence ratio =0.0383647186263218*ABCG2-0.0286767200915143*ATP6V0C-0.0842863087260324*ATP6V1A+0.0534644879675253*ATP6V1C1+0.0320845801296838*BMP6-0.130513323507672*BOLA2B-0.95253283012877*FTMT+0.130263576932555*HRG+0.100492235292499*ISCA1+0.0463296423934822*PICALM-0.135071237315445*SLC39A8+0.0955821579457859*SRI-0.116382840808916*TMPRSS6-0.0481311251870132*TTYH1+0.655705809000977
LUAD	ABCC5;ATP6V0E2;ATP6V1B1;CCDC115;CP;FECH;FLVCR1;HFE;HIF1A;HSCB;IBA57;LMTK2;NCOA4;NEDD8;NUBPL;SLC6A3;STEAP1;TF;TFRC;UBC	0.961379	9.61107e-12	Log2 M/F incidence ratio =-0.202995262241288*ABCC5-0.362321064943661*ATP6V0E2+0.259046451329582*ATP6V1B1+0.228939813009279*CCDC115-0.162649632661043*CP+0.187488896554678*FECH-0.222921477517394*FLVCR1+0.356163203532103*HFE+0.0964507041516174*HIF1A-0.952064033334129*HSCB-0.578913405444451*IBA57-0.301030123121123*LMTK2+0.167763312336498*NCOA4+0.0596436298485023*NEDD8+0.575212769553563*NUBPL+0.035762…
COAD	ABCG2;BOLA3;CIAO2B;CIAO3;CIAPIN1;CYB561A3;CYP1A1;EGLN1;FTHL17;HMOX1;ISCU;LMTK2;NARF;NUBPL;SLC11A1;SNCA;TFRC;UBA52	0.964265	1.28271e-16	Log2 M/F incidence ratio =0.236254731078198*ABCG2+0.349129897958662*BOLA3+0.331259975608856*CIAO2B+0.427621524445172*CIAO3-0.372171867125604*CIAPIN1-0.510155931818363*CYB561A3-0.0471813038153733*CYP1A1-0.667769093570907*EGLN1+12.4656354793322*FTHL17+0.0810307973112403*HMOX1+0.540615087465219*ISCU+0.232091839177347*LMTK2-0.318834675898507*NARF+0.247488302755986*NUBPL+0.0350148008952987*SLC11A1+0.1…
ESCA	ATP6V0A1;ATP6V0B;ATP6V0E1;ATP6V0E2;CIAO1;CP;EIF2AK1;FLVCR2;FTMT;G6PD;HAMP;ISCA2;MAP1LC3A;SLC25A28;SLC41A2;SLC48A1;STEAP1;TF;TFAP2A;TFRC;UBC	0.963007	9.782e-14	Log2 M/F incidence ratio =-0.252039812836662*ATP6V0A1+0.0512339896993799*ATP6V0B+0.224048219016789*ATP6V0E1-0.100954208710911*ATP6V0E2+0.380586672384971*CIAO1+0.0723077111688448*CP-0.264575629907229*EIF2AK1-0.115706679665545*FLVCR2-2.76965917541889*FTMT+0.177973713471877*G6PD+0.623626562971457*HAMP+0.135031887975172*ISCA2+0.120663466258411*MAP1LC3A-0.209641266653773*SLC25A28-0.0913560849975785*SL…
PAAD	ABCB6;ASIC3;ATP6V1E2;ATP6V1G2;ATP7A;BCS1L;BOLA2;BTBD9;CLTC;CYB561;GDF2;MAP1LC3A;NARF;NDUFAB1;PICALM;TCIRG1;TFR2;TMPRSS6	0.952896	1.71363e-10	Log2 M/F incidence ratio =0.303089104225222*ABCB6-0.103039187229828*ASIC3+0.673301111822778*ATP6V1E2-0.41948525636102*ATP6V1G2-0.447550382305622*ATP7A+0.180127007623515*BCS1L-0.616998878398069*BOLA2+0.335172403977865*BTBD9+0.344282354843961*CLTC-0.14562790338664*CYB561+27.4789202241772*GDF2-0.570298850259453*MAP1LC3A+0.133336878183441*NARF-0.342092543711757*NDUFAB1+0.222987134660061*PICALM+0.2545…
STAD	ATP6V0C;ATP6V1C2;ATP6V1G2;B2M;BCS1L;BOLA2B;BTBD9;FLVCR2;HPX;LTF;NARF;NDOR1;PDX1;RHAG;STEAP1;UQCRFS1	0.954083	3.18335e-14	Log2 M/F incidence ratio =-0.554019308878829*ATP6V0C+0.696884626123942*ATP6V1C2-0.538993383258151*ATP6V1G2-0.172712028162838*B2M-0.675381247833056*BCS1L-0.419166988476792*BOLA2B+0.487552160504203*BTBD9-0.255513779526935*FLVCR2-0.114826458404729*HPX-0.0174094742977139*LTF+0.24259437968977*NARF-0.449101421405134*NDOR1-0.11483637690884*PDX1+0.604742478912529*RHAG+0.500933263868195*STEAP1+0.283873719…
LUSC	ABAT;BMP6;BOLA2;BTBD9;CIAO3;CUL1;HEPH;HSCB;IREB2;ISCA2;MCOLN1;NEDD8;NUBPL;SFXN1;SLC39A14;SLC41A2;STEAP2;TFF1;UBA52	0.960458	2.63673e-12	Log2 M/F incidence ratio =-0.0743071300308562*ABAT-0.0342870051981834*BMP6+0.0323096954018344*BOLA2+0.142585670424634*BTBD9-0.170538804439737*CIAO3+0.438065617367018*CUL1+0.0845796205300224*HEPH+0.656582190363754*HSCB+0.195284418926592*IREB2+0.192053215978844*ISCA2-0.226240466994959*MCOLN1-0.413240091216371*NEDD8-0.465028994042356*NUBPL-0.562302921323103*SFXN1-0.0991545166184355*SLC39A14+0.126700…
READ	ALAS2;ARHGAP1;BOLA1;BOLA3;BTBD9;CIAPIN1;FDXR;FTHL17;HEPH;HEPHL1;HFE;HPX;LMTK2;MELTF;NDOR1;NEO1;NUBPL;RHAG;STEAP1;TFF1	0.961115	8.52493e-15	Log2 M/F incidence ratio =-0.0834296040130386*ALAS2+0.472893355731815*ARHGAP1-0.301460061005417*BOLA1+0.323926343099043*BOLA3-0.164177497266286*BTBD9-0.357512653209615*CIAPIN1+0.200242077310011*FDXR+6.87490022105775*FTHL17-0.201296742193196*HEPH+0.832199892339992*HEPHL1+0.181046388585356*HFE+0.128936600444171*HPX+0.755493418737211*LMTK2-0.147936174476663*MELTF-0.223161756969179*NDOR1-0.3639080281…
LIHC	ABCC5;ATP6V1C2;ATP6V1E2;CP;EPB42;HJV;HPX;LTF;MYC;SLC25A28;STEAP1	0.960328	1.26855e-09	Log2 M/F incidence ratio =-0.21099066711218*ABCC5-0.119419968832981*ATP6V1C2-0.567618574456492*ATP6V1E2+0.162902583122246*CP-1.09622674041406*EPB42+0.242686607409485*HJV-0.135831782198898*HPX+0.373628518325527*LTF-0.122476397970148*MYC-0.297502153349434*SLC25A28+0.368501947335272*STEAP1+1.84632971647211
Kidney cancer	ASIC3;ATP6V1B1;BMP6;HAMP;TF	0.969542	5.68194e-06	Log2 M/F incidence ratio =-0.0512864519324269*ASIC3-0.0741100703472856*ATP6V1B1-0.196539462558028*BMP6-0.210727053028691*HAMP+0.24405888091511*TF+1.08226791171037

## Sheet: High-risk cancers in female
Table S10B. The regression models for variations in age-dependent cancer occurrence rates in high-risk cancers in female
Cancer	Adjust Rsquared	Pvalue	Equcation
THCA	0.99598	1.28947e-84	Log2 M/F incidence ratio = 0.323818586841373*Log2 M/F estradiol ratio-1.17193230537057
