# Supplementary material for: Elucidation of Factors Affecting the Age-Dependent Cancer Occurrence Rates
Source: Int J Mol Sci. 2024 Dec 31;26(1):275. doi: 10.3390/ijms26010275 (PMC11720044; doi:10.3390/ijms26010275)
Supplement: Supplementary file 1 [file ijms-26-00275-s001.zip › Table S11.xlsx]

## Sheet: Table S11
Table S11. Distinct pathways enriched in cancers with early vs. late peak ages identified by GSEA analyses
ID	Description	setSize	enrichmentScore	NES	pvalue	p.adjust	qvalue	rank	leading_edge	core_enrichment
GO:0006590	thyroid hormone generation	21	0.857205	2.34401	1.69819e-06	0.000324303	0.000300583	1340	tags=67%, list=8%, signal=62%	7038/7173/1733/1081/2625/2304/1734/90527/53905/7849/1508/10404/3249/50506
GO:0030521	androgen receptor signaling pathway	44	0.69063	2.17694	2.47264e-05	0.00288566	0.0026746	544	tags=16%, list=3%, signal=15%	4250/4824/367/6422/4246/4838/8928
GO:0042403	thyroid hormone metabolic process	27	0.70029	1.998	0.00030598	0.0193783	0.0179609	1340	tags=56%, list=8%, signal=51%	7038/7173/1733/389434/1081/2625/2304/1734/90527/53905/7849/1508/10404/3249/50506
GO:0043401	steroid hormone mediated signaling pathway	127	0.457664	1.71308	0.000138429	0.0107701	0.00998234	544	tags=10%, list=3%, signal=10%	4250/81285/4824/5241/2099/6258/3169/367/6422/55885/4246/4838/8928
GO:0030518	intracellular steroid hormone receptor signaling pathway	107	0.463625	1.68557	0.000438517	0.0240307	0.022273	544	tags=10%, list=3%, signal=10%	4250/4824/5241/2099/3169/367/6422/55885/4246/4838/8928
GO:0009755	hormone-mediated signaling pathway	176	0.409166	1.59629	0.000242868	0.0159432	0.0147771	1117	tags=14%, list=7%, signal=13%	4250/7253/81285/4824/5241/7200/2099/1081/6258/5618/3169/367/6422/55885/4246/4838/8928/1394/2690/1393/11240/6752/2692/2104
GO:0010817	regulation of hormone levels	496	-0.46707	-1.32301	0.000412608	0.0231902	0.021494	2176	tags=27%, list=13%, signal=24%	23516/339761/6804/53919/6338/10202/5008/59338/886/2645/1583/2297/195814/56729/90550/130399/1268/6616/441282/650/6865/83875/8140/3623/51170/7366/2864/3972/7367/1586/3569/1601/59341/231/10599/7036/1906/3976/1910/8854/3814/358/590/338557/133/83539/216/2587/116/6755/4160/131177/3589/7447/387597/619373/183/3284/3358/3553/5468/5653/7425/338442/3170/3557/124/5798/114571/29785/121214/28231/6469/10170/678…
GO:0002250	adaptive immune response	423	-0.476653	-1.34553	0.000321682	0.0198749	0.0184212	6145	tags=61%, list=36%, signal=40%	1445/57192/4208/7124/165918/55611/608/50615/6095/23765/3902/29108/27040/926/7297/919/2208/50852/28988/8772/3077/1524/177/3467/962/64421/8417/114548/695/3118/7189/2302/51279/3439/3251/4063/6693/10666/11006/6494/3717/57824/3702/3107/11035/338376/1512/8741/3115/3106/64167/1604/930/5133/1493/1235/6850/5788/23495/1880/10747/54440/8631/3071/912/8832/4277/57089/114836/11126/941/27240/3119/10312/3565/344…
GO:0052548	regulation of endopeptidase activity	386	-0.485029	-1.36683	0.000458842	0.0245053	0.0227129	3089	tags=33%, list=18%, signal=27%	4067/64581/2821/54205/340485/841/5973/2597/135228/6622/8530/5918/710/5271/4609/6714/4155/6590/5698/114769/578/3428/83595/647174/1476/7498/3700/3965/27141/3082/1612/89780/5329/64065/2045/843/128817/834/7422/79651/130399/197/80758/5896/9705/140832/3699/4210/284293/1992/1378/27074/718/79444/8740/164237/3698/5273/330/5743/404203/358/128488/4803/140686/5270/2904/3933/2903/1294/5054/84630/183/9447/2810…
GO:0022407	regulation of cell-cell adhesion	463	-0.485245	-1.37223	5.53504e-05	0.00498312	0.00461864	4807	tags=44%, list=28%, signal=33%	23513/54440/8631/3071/912/86/2039/4690/10076/11126/6352/941/4855/3119/6708/22915/3565/7070/60/10077/55083/6461/100528032/3113/53827/3932/3117/80380/81704/920/3111/972/3105/3133/9314/199/8915/3458/3142/7409/10019/146850/3689/3122/54900/3127/8764/3123/3654/942/51206/338879/3108/3659/10673/84807/83706/10630/114897/7805/3718/50488/6688/84695/7480/3485/604/8651/7474/8995/84830/10875/1946/57162/3575/26…
GO:0044282	small molecule catabolic process	370	-0.493194	-1.38887	0.000130656	0.0104227	0.00966038	2942	tags=25%, list=17%, signal=22%	132158/10993/84879/221937/6472/64174/7263/2026/144193/217/5465/2744/8074/64900/10690/445329/5315/3628/5230/23475/27350/2023/3620/7498/8942/100/23498/2875/2645/5446/2710/8647/4143/131669/5214/1268/4842/80896/84129/151531/8529/8277/383/200315/221/10930/1962/3613/2526/2524/978/57834/2572/3242/51268/27233/189/10840/66002/3034/6783/5053/1591/443/9615/4923/8644/112817/2528/1543/10841/54905/127/4843/555…
GO:0045861	negative regulation of proteolysis	313	-0.499606	-1.40206	0.000538056	0.0275677	0.0255513	1903	tags=25%, list=11%, signal=23%	7422/197/5896/140832/3699/140902/284293/1992/1378/27074/718/79444/8740/164237/3698/5582/5273/330/5743/404203/358/128488/4803/140686/5270/3933/1294/5054/183/2810/3697/59082/4102/728113/280664/1410/144568/8710/51156/259/5268/7448/7980/3273/6469/7850/7035/5076/2147/5345/5276/1475/11005/149708/653145/3827/1361/6906/286204/5267/153218/3053/89777/84651/5055/7429/1800/6694/5266/26998/4504/6318/6690/6317…
GO:0006631	fatty acid metabolic process	375	-0.498035	-1.40292	0.000119271	0.0096365	0.00893166	2015	tags=22%, list=12%, signal=19%	142827/8647/5740/8824/1268/873/84129/1572/116519/634/5321/7054/2170/11343/231/8529/718/344/5742/3248/1906/26027/10891/2171/5743/525/1962/51703/284486/51085/1573/57834/337/2326/239/3553/5468/335/79152/23205/54988/27329/5354/345/29785/8399/66002/283985/7306/1591/242/1066/8644/1543/284541/2938/127/9390/148811/1646/1576/3990/1557/4051/1645/1555/5105/1559/51179/1109/1562/54576/2169/64600/570/5319/1579…
GO:0051346	negative regulation of hydrolase activity	334	-0.500255	-1.40571	0.000258295	0.0167812	0.0155537	3027	tags=32%, list=18%, signal=27%	2821/5973/2597/3958/145376/135228/6622/8530/5918/2779/710/5271/6714/5806/6590/114769/3428/647174/1476/3700/11211/3082/10253/23516/5329/336/128817/7422/197/4842/5896/815/140832/3699/140902/284293/1992/1378/27074/718/79444/8740/164237/3698/5273/330/5743/404203/358/128488/4803/140686/5270/3933/1294/5054/183/2810/3697/335/59082/4102/728113/280664/1410/144568/8710/51156/259/5268/27329/7448/345/7980/32…
GO:0060326	cell chemotaxis	298	-0.502942	-1.40929	0.000350463	0.0210344	0.0194959	4444	tags=46%, list=26%, signal=35%	7852/1230/100528032/7114/391/4233/56833/6348/5764/51192/1238/4354/284114/972/643/5293/199/7409/3689/57118/4282/1435/63940/719/5156/727/6288/6868/8829/5294/6688/5880/409/7474/10344/8817/8995/6354/3592/9023/1436/5228/57449/4363/1441/4067/9564/3958/2321/3315/6351/3586/2826/3672/6366/2829/2207/26228/6375/8600/79890/1588/4851/2660/80270/51561/6347/3570/3965/58191/10803/3269/3082/9037/5339/683/728/6357…
GO:0042886	amide transport	279	-0.504254	-1.41071	0.000492961	0.0258887	0.0239951	1886	tags=23%, list=11%, signal=21%	90550/130399/1268/6616/6865/5360/2864/760/30835/3569/10332/59341/7036/1906/3814/358/6564/55244/338557/89872/23657/116/6755/4160/131177/7447/360/387597/366/5243/3358/154664/3553/7425/2348/3170/3557/5798/7432/2352/388323/114131/4547/6279/5950/1080/6928/4843/6927/2244/4760/5455/57818/8431/3651/3172/1392/846/2266/6690/9971/2243/1015/2641/63036
GO:0062012	regulation of small molecule metabolic process	304	-0.504457	-1.41418	0.000299859	0.0192828	0.0178724	2922	tags=28%, list=17%, signal=24%	6622/84879/221937/1181/171425/11182/6714/3973/653/5465/5724/2672/5027/2327/2023/5031/5028/3949/3269/2819/5163/26137/3356/2875/2645/117/54541/51744/8647/134429/1268/4842/3208/4199/6770/650/648791/116519/634/9056/2170/1601/344/10891/2171/5743/133/2264/51085/23657/5629/136/978/9965/337/2326/5745/4837/3553/5468/335/3170/553/2646/3486/345/1066/9626/3481/4923/8644/338/4843/9390/26330/130013/6521/79849/…
GO:0016042	lipid catabolic process	324	-0.507139	-1.42478	0.000235579	0.0157045	0.0145559	2682	tags=25%, list=16%, signal=21%	5465/55512/8074/64900/11332/79887/1588/57406/3949/313/151056/5336/79153/336/8647/345557/119548/57552/1268/89869/84129/83875/84647/51170/116519/5321/11343/643414/340654/8529/344/3248/5337/1962/5919/5168/57834/337/257068/3553/335/129807/338442/643418/27329/345/8399/66002/6783/1591/6696/374569/285848/1066/53630/1373/8644/54905/338/1056/123745/339221/1576/1800/3990/5408/4504/4051/6822/5105/13/57733/5…
GO:0019221	cytokine-mediated signaling pathway	455	-0.504514	-1.42656	1.83093e-05	0.00217708	0.00201784	4183	tags=39%, list=24%, signal=30%	920/1238/972/8638/643/1439/9253/4352/81030/3458/558/10019/4940/4792/8764/7133/345611/3587/3091/101180976/1435/3654/9111/8809/8717/3588/6868/3659/10673/7805/3718/54209/23236/6688/83643/3567/8651/7474/2131/10344/3455/81/8807/8995/3429/6354/3055/3575/1436/10859/1438/400935/84166/146722/1441/55540/3566/4067/3594/841/115650/10288/8986/10410/6351/23529/2826/90865/6714/10581/6366/8718/1050/2829/2207/110…
GO:0071216	cellular response to biotic stimulus	234	-0.515407	-1.43343	0.000476835	0.0252522	0.0234052	4393	tags=46%, list=26%, signal=34%	100528032/7096/6348/4615/7855/80380/3158/2623/22904/8915/11009/558/4792/7133/345611/7099/4282/3654/57088/942/9450/54209/949/148022/389643/6688/19/7474/10318/3055/929/10859/5581/388325/4067/64581/54106/8754/26191/7097/1948/10288/1053/27063/2213/3586/6714/445/7040/11027/26228/1051/23643/5724/3394/114769/2672/4851/29126/6347/2950/5336/1437/7128/3656/834/968/84868/2920/57817/140885/8140/80149/4360/35…
GO:0098656	anion transmembrane transport	256	-0.513917	-1.43424	0.000604806	0.0307378	0.0284896	2866	tags=30%, list=17%, signal=26%	1181/292/2350/9058/10723/121601/477/5724/57030/10057/6566/363/7439/144453/246213/2570/80727/2542/53405/1180/57348/8140/2911/1188/383/8542/338440/6556/55244/1184/6529/9123/23657/2564/3766/6535/2555/54716/2560/183/5243/6507/2566/9194/2348/2742/83697/56923/9635/2915/2569/387700/284111/6511/1811/222642/7809/340146/2557/151295/6512/4923/54831/1080/59272/115019/6540/6569/22802/6521/846/159963/6519/2670…
GO:0008202	steroid metabolic process	303	-0.511685	-1.43445	6.97038e-05	0.00601745	0.00557731	2787	tags=29%, list=16%, signal=25%	3490/3973/1050/653/8074/3293/445329/3930/7365/2494/2672/1588/80270/3949/6338/10202/59338/336/1583/8647/134429/441282/6770/650/873/51170/116519/7366/3972/7367/1586/1601/231/8542/1910/133/2264/5629/9965/337/3284/3291/335/27329/121214/6469/10170/6783/255738/1591/6696/29881/1066/50700/1582/8644/3294/190/283238/1551/1080/1543/338/8029/3283/1646/1576/1577/3990/54657/1557/8856/7364/4504/1645/6822/8431/5…
GO:0030595	leukocyte chemotaxis	227	-0.518961	-1.44078	0.000505326	0.0263187	0.0243937	4444	tags=48%, list=26%, signal=36%	7852/1230/100528032/56833/6348/5764/51192/4354/284114/972/643/5293/199/7409/3689/57118/4282/1435/63940/719/727/6288/6868/5294/6688/5880/7474/10344/8995/6354/3592/9023/1436/5228/1441/4067/3958/2321/6351/3586/3672/6366/2207/26228/6375/8600/79890/1588/2660/80270/51561/6347/3570/3965/58191/3269/5339/683/728/6357/30817/8792/2150/7422/90550/2920/101/7130/3569/59341/3577/8740/6278/1906/1910/5919/646960/…
GO:0003018	vascular process in circulatory system	260	-0.517938	-1.44603	0.000156561	0.0113798	0.0105474	3380	tags=37%, list=20%, signal=30%	6580/9590/2828/2131/10911/54407/27345/145741/4363/6541/6916/147/3357/143872/84879/5139/6714/3672/624/7040/477/114134/10057/2730/6566/8985/5028/388125/2303/28232/3269/222962/11309/53919/6338/5339/1812/3356/2729/3351/6523/10242/2150/7422/4883/4842/6865/151/8140/634/4878/7037/59341/1906/1910/2171/5743/3352/133/1816/6529/3363/136/8714/482/3043/54716/4881/183/5243/6507/6513/796/9194/3579/3274/553/3425…
GO:0010876	lipid localization	435	-0.516863	-1.46064	3.25384e-06	0.000539624	0.000500154	1968	tags=24%, list=12%, signal=22%	8647/148229/8792/57476/24/56729/134429/130399/6770/5360/80149/84647/116519/634/5321/2583/7274/153768/114786/3569/2170/389668/1601/29923/55937/8529/718/344/10599/1906/8542/2171/338440/5743/201305/6554/51703/64240/2587/80763/8714/183/366/5243/9965/124976/10877/6513/337/123/154664/3553/5468/335/553/56923/27329/345/114571/8399/5948/28234/6469/255738/6696/29881/2173/1066/83758/2172/222642/388323/64241…
GO:0016053	organic acid biosynthetic process	301	-0.522694	-1.46495	5.1039e-05	0.00466156	0.0043206	2518	tags=26%, list=15%, signal=22%	11332/2944/124975/8985/80270/3620/8942/2950/29968/23498/142827/834/8647/5740/134429/6770/873/116519/634/5321/11343/344/5742/1906/2171/8854/5743/2264/51085/216/5629/57834/9965/6507/337/239/2572/3553/335/79152/23205/189/54988/2628/5354/345/8399/283985/92086/10170/23743/5053/242/1066/1373/1582/8644/112817/1543/284541/1576/3990/64577/51733/5009/130013/1559/1109/9971/570/5319/1579/5313/635/64902/34815…
GO:0010466	negative regulation of peptidase activity	234	-0.526884	-1.46535	0.00020972	0.0143658	0.013315	1903	tags=31%, list=11%, signal=28%	7422/197/5896/140832/3699/140902/284293/1992/1378/27074/718/79444/8740/164237/3698/5273/330/5743/404203/358/128488/4803/140686/5270/3933/1294/5054/183/2810/3697/59082/4102/728113/280664/1410/144568/8710/51156/259/5268/7448/7980/3273/7035/5076/5345/5276/1475/11005/149708/653145/3827/6906/286204/5267/153218/3053/89777/84651/5055/7429/1800/6694/5266/26998/4504/6318/6690/6317/27290/5275/2168
GO:0072330	monocarboxylic acid biosynthetic process	202	-0.531201	-1.46849	0.000516428	0.0266765	0.0247253	2015	tags=25%, list=12%, signal=23%	142827/8647/5740/134429/6770/873/116519/634/5321/11343/344/5742/1906/2171/8854/5743/2264/51085/5629/9965/337/239/3553/335/79152/23205/54988/2628/5354/345/8399/283985/10170/242/1066/1582/8644/112817/1543/1576/3990/64577/130013/1559/1109/9971/570/5319/5313/348158/123876
GO:0046394	carboxylic acid biosynthetic process	299	-0.525434	-1.47264	4.2024e-05	0.00413806	0.00383539	2518	tags=26%, list=15%, signal=22%	11332/2944/124975/8985/80270/3620/8942/2950/29968/23498/142827/834/8647/5740/134429/6770/873/116519/634/5321/11343/344/5742/1906/2171/8854/5743/2264/51085/216/5629/57834/9965/6507/337/239/2572/3553/335/79152/23205/189/54988/2628/5354/345/8399/283985/92086/10170/23743/5053/242/1066/1373/1582/8644/112817/1543/284541/1576/3990/64577/51733/5009/130013/1559/1109/9971/570/5319/1579/5313/635/64902/34815…
GO:0071219	cellular response to molecule of bacterial origin	208	-0.532063	-1.47278	0.000307495	0.0193783	0.0179609	4393	tags=53%, list=26%, signal=40%	706/6915/6352/941/5606/4846/4793/100528032/7096/6348/4615/7855/80380/3158/2623/22904/8915/11009/558/4792/7133/345611/7099/4282/3654/57088/942/9450/54209/949/148022/389643/6688/19/7474/10318/3055/929/10859/5581/388325/4067/54106/8754/26191/7097/1948/10288/1053/27063/2213/3586/6714/445/7040/11027/26228/1051/23643/5724/3394/114769/2672/29126/6347/2950/5336/1437/7128/3656/834/968/84868/2920/57817/140…
GO:1901617	organic hydroxy compound biosynthetic process	229	-0.530156	-1.47285	0.000157099	0.0113798	0.0105474	3391	tags=33%, list=20%, signal=27%	246/7474/2805/6591/9023/27122/126321/26031/2539/51151/340485/10449/2861/6622/1181/9839/3973/653/217/4948/3293/5724/3930/2672/1588/5031/80270/5028/3269/29968/23682/5336/9464/117/51744/8647/134429/9365/6770/650/5360/116519/7054/1601/3613/2264/23657/5629/9965/337/5745/239/335/553/3706/5053/7306/29881/1066/1582/4923/8644/1644/1080/338/1638/1576/283652/6490/5105/1109/9971/570/6531/1610/7299
GO:0097529	myeloid leukocyte migration	227	-0.532723	-1.47898	0.00018936	0.0131137	0.0121545	4415	tags=47%, list=26%, signal=35%	1230/4323/391/56833/6348/4615/51192/83692/4354/972/5293/199/7409/3689/5175/57118/4282/1435/719/727/6288/54209/5294/23236/6688/5880/10344/8995/6354/1436/5228/1441/4067/3958/131450/2321/6351/3672/6366/2207/5734/26228/11314/6375/8600/79890/1588/2660/51561/6347/3570/64805/3269/683/728/7369/6357/30817/8792/7422/90550/2920/140885/101/7130/3569/59341/3577/6278/1906/1910/5919/26585/2526/79148/54210/28434…
GO:0071222	cellular response to lipopolysaccharide	200	-0.536999	-1.48377	0.000456433	0.0245053	0.0227129	4310	tags=50%, list=25%, signal=37%	6348/4615/80380/3158/2623/22904/8915/11009/558/4792/7133/345611/7099/4282/3654/57088/942/9450/949/148022/389643/6688/19/7474/10318/3055/929/10859/5581/388325/4067/54106/8754/26191/7097/1948/10288/1053/27063/3586/6714/445/7040/11027/26228/1051/23643/5724/3394/114769/2672/29126/6347/2950/5336/1437/7128/3656/834/968/84868/2920/57817/140885/8140/80149/4360/3569/1669/3606/383/1910/5578/2048/84639/5054…
GO:0042060	wound healing	418	-0.526124	-1.48468	2.46265e-06	0.000443417	0.000410984	4106	tags=39%, list=24%, signal=31%	8573/2623/4088/4352/7454/11009/558/7409/10019/4780/9002/3084/94/3091/7099/2157/375033/5156/51206/6288/6868/84962/9060/83706/10630/114897/949/5294/139189/6812/5327/246/2828/83481/7474/2131/302/84830/5154/9076/7450/5581/640/2125/2161/3678/493829/9241/4067/64581/6484/4162/135228/3315/7048/710/7039/90865/6714/90102/3673/2207/7040/5465/3694/5912/2159/160851/7476/5028/7294/2303/64805/55966/89780/1606/5…
GO:0006869	lipid transport	389	-0.52766	-1.48732	3.35915e-06	0.000542805	0.000503102	2181	tags=26%, list=13%, signal=24%	11309/53919/345274/5359/336/8647/148229/8792/57476/24/56729/134429/6770/5360/84647/116519/634/5321/7274/153768/114786/2170/389668/1601/55937/8529/344/10599/1906/8542/2171/338440/5743/201305/6554/51703/64240/2587/80763/8714/183/366/5243/9965/124976/10877/6513/337/123/154664/3553/5468/335/553/56923/345/114571/8399/5948/28234/6469/255738/6696/29881/2173/1066/83758/2172/222642/388323/64241/5972/4547/…
GO:0009410	response to xenobiotic stimulus	412	-0.528525	-1.49103	6.77903e-07	0.000173321	0.000160644	2948	tags=34%, list=17%, signal=29%	3357/6622/9293/6715/7048/27063/5139/4982/3586/7039/4609/6714/3973/2026/445/3673/7161/445329/368/1813/10057/57491/5027/3757/578/2730/2327/2944/5122/1429/1535/196/2950/11309/316/6338/10715/6530/1812/3356/117/5446/2729/336/7369/3351/8647/10/4015/57552/8824/4842/873/1572/7366/4862/7054/7037/3162/7098/8529/10599/7345/1906/383/200315/5743/6554/590/64240/265/2018/1573/2627/389903/8714/2903/5243/8061/234…
GO:0016052	carbohydrate catabolic process	148	-0.549636	-1.49574	0.000983125	0.0462362	0.0428543	4443	tags=41%, list=26%, signal=31%	2582/2584/9942/2760/226/669/3458/51341/5226/5562/130589/3091/3692/4041/51071/5836/441531/7167/3101/5223/2821/2597/132158/221937/11182/2026/5465/10690/5315/5027/5230/2023/313/2819/26137/3939/3356/2645/2710/27159/54541/5214/8277/11181/2526/230/51085/6476/55753/2524/129807/8972/80201/2528/26330/55586/6521/57733/5313/229/279
GO:0010951	negative regulation of endopeptidase activity	225	-0.541596	-1.50284	8.97102e-05	0.00753805	0.00698669	1903	tags=32%, list=11%, signal=28%	7422/197/5896/140832/3699/284293/1992/1378/27074/718/79444/8740/164237/3698/5273/330/5743/404203/358/128488/4803/140686/5270/3933/1294/5054/183/2810/3697/59082/4102/728113/280664/1410/144568/8710/51156/259/5268/7448/7980/3273/7035/5076/5345/5276/1475/11005/149708/653145/3827/6906/286204/5267/153218/3053/89777/84651/5055/7429/1800/6694/5266/26998/4504/6318/6690/6317/27290/5275/2168
GO:0050878	regulation of body fluid levels	375	-0.53628	-1.51065	1.02025e-06	0.000223457	0.000207113	4068	tags=42%, list=24%, signal=33%	9314/4352/7454/4879/558/7409/10019/9612/4780/9002/3091/7099/2157/375033/5156/51206/6288/9060/83706/10630/114897/5294/139189/6337/6812/5327/51599/2131/302/84830/5154/9076/7450/5581/640/2161/3037/4067/2821/7421/6484/3315/710/6714/59344/3673/2207/5912/1813/2159/363/160851/5028/1535/7498/7294/64805/89780/1606/100/5336/6338/5339/5329/2815/5359/84959/7369/7056/2150/7422/3818/4883/10855/151/634/5321/356…
GO:0002237	response to molecule of bacterial origin	329	-0.541315	-1.5213	1.24465e-06	0.000253026	0.000234519	4393	tags=50%, list=26%, signal=38%	100528032/4353/7096/54/6348/4615/7855/80380/3158/64170/1439/2623/6197/22904/8915/11009/5179/558/4792/7133/345611/3587/7099/4282/1435/3654/57088/942/6868/9450/54209/949/148022/389643/6688/7079/19/9590/7474/10318/57162/3055/3592/9076/929/10859/5581/10068/6891/388325/4067/54106/8754/26191/841/7097/1948/10288/1053/6622/27063/2213/3586/6714/5732/445/7040/5734/11027/5739/26228/1051/23643/6590/5724/3394…
GO:0032496	response to lipopolysaccharide	313	-0.542549	-1.52257	3.99167e-06	0.000628888	0.000582889	4159	tags=49%, list=24%, signal=37%	3158/1439/2623/6197/22904/8915/11009/5179/558/4792/7133/345611/3587/7099/4282/1435/3654/57088/942/6868/9450/54209/949/148022/389643/6688/7079/19/9590/7474/10318/57162/3055/3592/9076/929/10859/5581/10068/388325/4067/54106/8754/26191/841/7097/1948/10288/1053/6622/27063/3586/6714/5732/445/7040/5734/11027/5739/26228/1051/23643/6590/5724/3394/114769/2672/5027/5122/4851/29126/11213/3620/6347/3965/2950/…
GO:0006066	alcohol metabolic process	344	-0.543728	-1.52947	9.52618e-07	0.000223457	0.000207113	2773	tags=28%, list=16%, signal=24%	3973/1050/653/217/116255/445329/5724/3930/2672/3628/5031/5028/3949/27010/151056/3269/8811/2819/339761/5336/79153/6338/55902/117/2710/336/51744/1583/195814/134429/441282/6770/650/116519/5321/1601/231/8277/8542/1910/8854/221/3613/216/337/5745/3291/335/27233/130367/553/27329/124/121214/3706/10170/6783/255738/29881/1066/50700/53630/5950/4923/8644/1551/1080/1543/126/127/338/8029/1056/130/55586/1646/15…
GO:0062013	positive regulation of small molecule metabolic process	137	-0.566222	-1.5337	0.000315761	0.0197022	0.0182611	2922	tags=35%, list=17%, signal=29%	6622/171425/6714/3973/5465/5724/5027/2023/5031/5028/3269/2819/26137/3356/2875/2645/117/51744/134429/4842/6770/648791/116519/1601/344/10891/5743/133/51085/136/337/5745/4837/3553/5468/335/553/1066/9626/3481/4923/4843/26330/2980/9971/2981/2641/2168
GO:0030301	cholesterol transport	101	-0.580989	-1.5385	0.000816005	0.0395574	0.0366641	2040	tags=30%, list=12%, signal=26%	3949/5244/336/134429/6770/5360/116519/55937/344/64240/337/154664/5468/335/345/8399/6469/255738/29881/1066/222642/64241/1582/1080/338/1056/339221/3990/1645/5406
GO:0015918	sterol transport	115	-0.578344	-1.54691	0.00069034	0.0339885	0.0315024	2040	tags=27%, list=12%, signal=24%	336/57476/134429/6770/5360/116519/55937/344/64240/337/154664/5468/335/345/8399/6469/255738/29881/1066/222642/64241/4547/1582/283238/1080/338/1056/339221/3990/1645/5406
GO:0015850	organic hydroxy compound transport	262	-0.555664	-1.5514	4.70238e-06	0.000702568	0.00065118	2607	tags=34%, list=15%, signal=30%	114134/2668/1813/364/1588/6566/201780/5028/3949/222962/5244/11309/6804/53919/6530/345274/1812/3356/336/3351/8647/6523/57476/24/134429/1268/4842/23208/6770/5360/151/116519/634/1601/2824/55937/344/10599/358/6554/89872/341359/9123/64240/2587/6623/8714/360/183/366/9965/337/154664/5468/335/9194/345/8399/28234/6469/7432/255738/6696/359/29881/1066/222642/64241/90019/5972/4547/5950/1582/123264/1244/28323…
GO:0006820	anion transport	484	-0.549092	-1.55491	2.28704e-09	1.10869e-06	1.0276e-06	2810	tags=34%, list=16%, signal=29%	1815/11182/2350/9058/3973/624/10723/201232/121601/477/1051/8074/5724/368/57030/1813/8600/10057/5027/6566/363/201780/5031/140679/7439/28232/144453/246213/5244/2570/80727/23516/11309/53919/2542/345274/9121/53405/7369/1180/6539/3351/8647/8792/57348/8140/9389/84647/634/9056/5321/760/9122/2911/1378/1188/8529/10599/1906/383/8542/5174/338440/5743/6556/6554/63910/55244/1184/6529/133482/9123/23657/146167/…
GO:0035725	sodium ion transmembrane transport	177	-0.567202	-1.55776	9.41013e-05	0.00780298	0.00723225	2930	tags=36%, list=17%, signal=30%	5311/133308/1815/1785/81831/23072/477/6326/483/57030/57657/2745/481/285335/246213/6547/6338/6530/6539/9033/6523/123041/4842/610/4878/6323/6328/478/348980/495/29850/6529/2256/53822/55117/482/6535/54716/6534/11254/55515/83697/496/284525/255738/6335/63928/53828/6540/389015/6550/6569/283652/340024/125206/10050/6531/10246/51297/486/348932/6568/10786
GO:0042180	cellular ketone metabolic process	195	-0.564864	-1.55948	4.53779e-05	0.00439957	0.00407777	2922	tags=35%, list=17%, signal=30%	6622/6715/84879/1181/23590/653/5465/3293/2327/1588/3620/8942/2819/5163/6338/1583/8647/134429/1268/6770/650/873/116519/634/9056/3972/1586/2170/1601/231/8529/344/10891/1910/2171/5743/133/2264/51085/23657/5629/57834/9965/337/2326/3291/3553/5468/335/27233/345/66002/10170/1066/8644/127/9390/1646/64577/4051/130013/1645/1555/1109/54576/57016/9971/635/2168
GO:0050817	coagulation	225	-0.566251	-1.57126	5.98771e-06	0.000857603	0.000794875	4715	tags=52%, list=28%, signal=38%	2162/2039/6915/196527/8525/340205/4846/22915/60/1609/5023/10077/3932/5328/958/2623/4352/7454/558/7409/10019/4780/9002/7099/2157/375033/5156/51206/6288/9060/83706/10630/114897/5294/139189/6812/5327/302/84830/5154/7450/640/2161/4067/6484/3315/710/6714/3673/2207/5912/2159/160851/5028/7294/64805/89780/1606/5336/5329/2815/5359/84959/7056/2150/3818/10855/151/634/5321/3569/8529/1906/10544/3083/646960/55…
GO:0007599	hemostasis	227	-0.567799	-1.57637	4.79378e-06	0.000702568	0.00065118	4715	tags=51%, list=28%, signal=38%	2162/2039/6915/196527/8525/340205/4846/22915/60/1609/5023/10077/3932/5328/958/2623/4352/7454/558/7409/10019/4780/9002/7099/2157/375033/5156/51206/6288/9060/83706/10630/114897/5294/139189/6812/5327/302/84830/5154/7450/640/2161/4067/2821/6484/3315/710/6714/3673/2207/5912/2159/160851/5028/7294/64805/89780/1606/5336/5329/2815/5359/84959/7056/2150/3818/10855/151/634/5321/3569/8529/1906/10544/3083/6469…
GO:1903034	regulation of response to wounding	159	-0.577576	-1.57852	3.49813e-05	0.00373647	0.00346318	3494	tags=38%, list=20%, signal=30%	8428/5327/83481/302/84830/5154/9076/5581/2161/64581/6484/135228/710/3586/83999/90102/89790/2303/55966/7128/5329/84959/56963/7056/2150/3818/10855/634/9856/1906/5270/5624/2048/5054/7143/239/11202/3170/7448/3273/7103/7035/6696/2147/5345/3827/3848/1361/5340/55612/5055/350/7429/2244/2160/2266/2243/130120/325/5068
GO:0006690	icosanoid metabolic process	116	-0.5931	-1.58752	0.000177913	0.0124579	0.0115467	1992	tags=35%, list=12%, signal=31%	834/5740/8824/873/1572/5321/11343/231/8529/5742/3248/1906/2171/5743/525/1573/57834/239/3553/29785/8399/66002/92086/242/8644/1543/284541/2938/1646/1800/1557/4051/1645/1555/1559/1109/1562/64600/5319/1579/1357
GO:1990868	response to chemokine	95	-0.604346	-1.59191	0.000398185	0.0230217	0.0213378	2863	tags=36%, list=17%, signal=30%	6351/2826/6366/2829/6375/6347/10803/6357/51554/4015/2920/80149/57007/9034/3577/1906/2840/6362/6356/3579/5473/6370/2859/2919/3576/5197/2921/5196/6372/6364/6369/6374/6359/7032
GO:1990869	cellular response to chemokine	95	-0.604346	-1.59191	0.000398185	0.0230217	0.0213378	2863	tags=36%, list=17%, signal=30%	6351/2826/6366/2829/6375/6347/10803/6357/51554/4015/2920/80149/57007/9034/3577/1906/2840/6362/6356/3579/5473/6370/2859/2919/3576/5197/2921/5196/6372/6364/6369/6374/6359/7032
GO:0007596	blood coagulation	221	-0.574932	-1.59459	2.77177e-06	0.000485213	0.000449723	4715	tags=52%, list=28%, signal=38%	2162/2039/6915/196527/8525/340205/4846/22915/60/1609/5023/10077/3932/5328/958/2623/4352/7454/558/7409/10019/4780/9002/7099/2157/375033/5156/51206/6288/9060/83706/10630/114897/5294/139189/6812/5327/302/84830/5154/7450/640/2161/4067/6484/3315/710/6714/3673/2207/5912/2159/160851/5028/7294/64805/89780/1606/5336/5329/2815/5359/84959/7056/2150/3818/10855/151/634/5321/3569/8529/1906/10544/3083/646960/55…
GO:0006814	sodium ion transport	246	-0.572865	-1.59591	1.02829e-06	0.000223457	0.000207113	2810	tags=35%, list=16%, signal=30%	1815/1785/9058/81831/23072/477/6326/483/57030/1813/57657/5027/2745/481/201780/285335/246213/6547/128414/6338/6530/345274/5446/5318/7369/6539/9033/6523/123041/6446/4842/610/4878/286183/1188/6323/6328/1906/478/1910/348980/495/525/6554/29850/6529/2256/146167/5270/53822/55117/482/6535/54716/6534/11254/55089/55515/83697/154215/10008/496/284525/255738/284111/200010/6335/63928/53828/6540/389015/6550/656…
GO:0042742	defense response to bacterium	244	-0.573523	-1.597	1.99827e-06	0.000370385	0.000343294	2643	tags=41%, list=15%, signal=35%	1051/6590/254773/3394/5027/4938/51561/1535/3570/5544/81623/3512/6338/55876/388646/728/7369/837/2150/84868/57817/284110/23208/25818/140832/3569/7098/338322/1669/164237/5650/6278/3606/8993/575/6556/6035/5919/358/56169/128488/1969/140686/54210/4153/140683/149233/5054/4069/3553/6037/7425/280664/58985/2358/1667/1668/112744/5473/6280/171389/728358/2147/57115/3605/11005/3934/149708/6279/51316/84659/3240…
GO:0002526	acute inflammatory response	107	-0.600408	-1.59721	0.00015987	0.0114488	0.0106114	2725	tags=47%, list=16%, signal=40%	445/1051/241/8600/9332/388125/3700/3570/2950/2056/5008/5359/336/8792/3818/9365/57817/1268/197/9180/101/3569/7037/718/7036/1910/5743/54210/50616/4153/4988/3553/3579/133396/3250/7412/171389/2147/5345/6279/3240/8876/53833/54658/3552/84699/130120/325/1401/5068
GO:0070098	chemokine-mediated signaling pathway	88	-0.611365	-1.59999	0.000455492	0.0245053	0.0227129	2863	tags=36%, list=17%, signal=30%	6351/2826/6366/2829/6375/6347/10803/6357/51554/2920/57007/9034/3577/1906/2840/6362/6356/3579/5473/6370/2859/2919/3576/5197/2921/5196/6372/6364/6369/6374/6359/7032
GO:0006081	cellular aldehyde metabolic process	66	-0.634112	-1.61678	0.000725358	0.0354357	0.0328438	3505	tags=45%, list=20%, signal=36%	6121/157506/27122/7167/112724/132158/1181/653/217/339761/6338/195814/24/650/83875/1601/1910/8854/221/216/189/53630/8644/112817/127/64577/1645/218/229/64902
GO:0015849	organic acid transport	304	-0.58231	-1.63243	9.40748e-09	3.70537e-06	3.43435e-06	2810	tags=37%, list=16%, signal=31%	1815/2350/9058/3973/624/477/5465/4948/57030/1813/8600/10057/5027/6566/201780/140679/222962/246213/11309/53919/345274/7369/6539/3351/8647/8792/8140/84647/634/9056/5321/2170/2911/8529/10599/1906/383/2171/6556/6554/51703/55244/6529/7504/9123/23657/80763/146167/3766/8714/55117/54716/6534/183/366/5243/9965/11254/6507/6513/123/3553/55089/5468/9194/2348/189/553/56923/114571/8399/5948/28234/57709/153201/…
GO:1903825	organic acid transmembrane transport	147	-0.600457	-1.63346	2.76614e-05	0.00311289	0.00288521	2794	tags=34%, list=16%, signal=29%	2350/9058/477/57030/10057/6566/140679/222962/246213/6539/8140/9056/2911/383/6556/51703/55244/6529/9123/23657/146167/3766/55117/54716/6534/183/5243/11254/6507/6513/55089/9194/2348/57709/153201/284111/6511/222642/11136/151295/6512/4923/59272/6540/340024/159963/6519/2670/348932/6582
GO:0061041	regulation of wound healing	127	-0.609596	-1.64261	4.19594e-05	0.00413806	0.00383539	3356	tags=39%, list=20%, signal=32%	83481/302/84830/5154/9076/5581/2161/64581/6484/135228/710/90102/2303/55966/7128/5329/84959/7056/2150/3818/10855/634/1906/5270/5624/2048/5054/239/3170/7448/3273/7103/7035/2147/5345/3827/3848/1361/5340/55612/5055/350/7429/2244/2160/2266/2243/130120/325/5068
GO:1905039	carboxylic acid transmembrane transport	146	-0.604339	-1.64374	1.0589e-05	0.00136187	0.00126226	1780	tags=27%, list=10%, signal=25%	8140/9056/2911/383/6556/51703/55244/6529/9123/23657/146167/3766/55117/54716/6534/183/5243/11254/6507/6513/55089/9194/2348/57709/153201/284111/6511/222642/11136/151295/6512/4923/59272/6540/340024/159963/6519/2670/348932/6582
GO:0019748	secondary metabolic process	60	-0.653997	-1.64883	0.00095093	0.0450583	0.0417626	1256	tags=38%, list=7%, signal=36%	7054/231/23657/2326/27233/7306/8644/1644/1543/54905/1638/1646/1576/1577/130013/1645/283652/6490/1109/54576/57016/54577/7299
GO:0003333	amino acid transmembrane transport	96	-0.62601	-1.64985	0.000134899	0.0106266	0.00984937	1780	tags=32%, list=10%, signal=29%	8140/9056/2911/383/6556/55244/6529/23657/146167/3766/55117/54716/6534/183/11254/6507/55089/57709/153201/6511/222642/11136/6512/4923/59272/6540/340024/6519/2670/348932/6582
GO:0015711	organic anion transport	353	-0.586863	-1.65153	1.42439e-10	1.7953e-07	1.66399e-07	2810	tags=36%, list=16%, signal=31%	292/1815/11182/2350/9058/3973/624/201232/477/368/57030/1813/8600/10057/5027/6566/201780/140679/7439/28232/246213/5244/11309/53919/345274/9121/7369/6539/3351/8647/8792/8140/9389/84647/634/9056/5321/9122/2911/1378/8529/10599/1906/383/5743/6556/6554/63910/55244/6529/133482/9123/23657/146167/56606/3766/8714/55117/6535/54716/6534/183/366/9965/11254/6507/6513/3553/55089/9194/2348/189/553/83697/56923/11…
GO:0019731	antibacterial humoral response	47	-0.677471	-1.65847	0.000639402	0.0317284	0.0294077	1797	tags=57%, list=11%, signal=52%	25818/140832/1669/164237/5650/128488/140686/6037/280664/1667/1668/728358/11005/149708/84659/1672/6441/2244/5266/5225/1671/2243/5319/1755/3960/6700/51297
GO:0042440	pigment metabolic process	77	-0.641558	-1.65901	0.000236739	0.0157045	0.0145559	1660	tags=26%, list=10%, signal=24%	4935/3162/10599/6909/23657/212/259/28234/7306/1244/1638/54657/283652/6490/54658/54576/54577/54575/7299/54600
GO:0071466	cellular response to xenobiotic stimulus	180	-0.603921	-1.66042	1.67067e-06	0.000324303	0.000300583	2528	tags=42%, list=15%, signal=36%	10057/57491/3757/2327/2944/1429/196/2950/11309/316/10715/5446/3351/8647/10/57552/8824/4842/873/1572/7366/7054/7037/7098/8529/10599/7345/1906/200315/6554/590/1573/8714/5243/23491/2326/9447/3553/27233/29785/66002/28234/5972/1244/1551/1644/1543/2938/54905/4843/6283/1576/1577/27284/1800/10864/1557/8856/1645/6822/54658/1555/1559/13/2939/3172/218/1562/54576/54578/54577/10249/54575/348158/54600
GO:0050829	defense response to Gram-negative bacterium	69	-0.649537	-1.66099	0.00041582	0.0231902	0.021494	2409	tags=52%, list=14%, signal=45%	51561/3570/5544/81623/7369/2150/3569/338322/1669/6278/575/6556/5919/358/54210/149233/5054/4069/6037/58985/1667/1668/112744/728358/2147/3605/84659/1673/55894/1672/646627/4843/6372/1671/414325/1755
GO:0120254	olefinic compound metabolic process	155	-0.60976	-1.66385	4.38922e-06	0.000674656	0.000625309	2004	tags=40%, list=12%, signal=36%	1583/5740/195814/24/441282/650/873/83875/1572/5321/3972/1586/1601/11343/231/8529/5742/1910/8854/5743/133/216/1573/57834/239/3291/124/29785/8399/66002/121214/10170/242/50700/53630/5950/8644/1551/1543/126/284541/2938/127/1056/130/1646/1576/1577/64577/1557/7276/4051/1645/1555/1559/1109/1562/57016/64600/1579/131/5406
GO:0009313	oligosaccharide catabolic process	13	-0.829696	-1.66441	0.00109001	0.0497773	0.0461364	1353	tags=38%, list=8%, signal=35%	11181/6476/129807/8972/57733
GO:0055090	acylglycerol homeostasis	36	-0.704407	-1.66538	0.00103706	0.0480554	0.0445405	1762	tags=47%, list=10%, signal=42%	84647/116519/344/3606/51085/64240/337/335/2646/27329/345/51129/64241/3990/3172/9971/123876
GO:0070328	triglyceride homeostasis	36	-0.704407	-1.66538	0.00103706	0.0480554	0.0445405	1762	tags=47%, list=10%, signal=42%	84647/116519/344/3606/51085/64240/337/335/2646/27329/345/51129/64241/3990/3172/9971/123876
GO:0006766	vitamin metabolic process	105	-0.629578	-1.67099	3.78504e-05	0.00391617	0.00362973	3505	tags=42%, list=20%, signal=34%	6121/6470/157506/340665/1728/6591/4363/6948/6472/171425/8074/2672/27010/29968/2729/1583/873/5360/7274/8875/80704/8529/8277/8854/6017/57834/6513/4837/2348/66002/5948/1591/29881/53630/8644/8876/1543/54905/8029/81693/1576/54657/4051/2638
GO:0043588	skin development	276	-0.598464	-1.67346	2.04198e-09	1.07238e-06	9.93943e-07	2719	tags=36%, list=16%, signal=31%	151516/59344/3673/3694/8549/55366/3849/182/3857/4851/2355/3728/5017/144501/9355/5080/5339/27121/3655/64919/254910/2736/10855/3858/25818/10626/3204/84518/643414/3888/340654/22943/6278/3606/5453/51384/1956/1969/25928/80326/2312/3691/3850/2627/374454/2707/360/147409/8456/7062/239/94234/2810/57822/9119/79152/388698/643418/3890/8399/6469/196374/242/3872/1475/11005/7051/3854/121391/3848/8626/10913/3852…
GO:0032536	regulation of cell projection size	13	-0.834543	-1.67413	0.000858617	0.0413054	0.0382842	2424	tags=77%, list=14%, signal=66%	7476/6900/7477/7504/5357/4747/7429/10083/54825/53841
GO:2000191	regulation of fatty acid transport	30	-0.728836	-1.67658	0.00094218	0.044982	0.0416919	2682	tags=50%, list=16%, signal=42%	5465/8600/5027/8792/5321/2170/8529/1906/51703/3553/553/8399/4923/3552/1579
GO:0046942	carboxylic acid transport	273	-0.600967	-1.68036	3.65208e-09	1.64396e-06	1.52371e-06	2810	tags=39%, list=16%, signal=33%	1815/2350/9058/3973/624/201232/477/368/57030/1813/8600/10057/5027/6566/201780/140679/28232/246213/5244/11309/53919/345274/9121/7369/6539/3351/8647/8792/8140/84647/634/9056/5321/9122/2911/8529/10599/1906/383/5743/6556/6554/55244/6529/9123/23657/146167/3766/8714/55117/6535/54716/6534/183/366/9965/11254/6507/3553/55089/9194/2348/189/553/56923/114571/8399/28234/153201/387700/284111/6511/1066/1811/235…
GO:0008544	epidermis development	330	-0.598278	-1.68148	2.07436e-10	2.17877e-07	2.01941e-07	2578	tags=36%, list=15%, signal=31%	55366/3849/4647/182/3857/4851/8985/64072/2355/5017/652/144501/9355/5080/5339/388585/27121/645027/3846/64919/254910/2736/10855/728361/3858/25818/10626/3204/84518/4610/643414/3888/340654/22943/5650/6278/5308/3918/2171/5453/3881/51384/1956/124842/3914/1969/25928/80326/2312/3850/2627/374454/1294/360/3909/147409/1308/8456/7062/646/94234/2810/57822/9119/79152/388698/643418/3859/3890/5357/5744/8399/5948…
GO:0050891	multicellular organismal water homeostasis	61	-0.66609	-1.68318	0.000334577	0.0202741	0.0187912	2154	tags=44%, list=13%, signal=39%	6338/5339/7369/59341/231/8529/3606/525/358/2312/360/239/2810/57822/79152/388698/66002/359/242/3848/8626/361/389208/1080/3868/1579/51297
GO:0030104	water homeostasis	65	-0.662275	-1.68626	0.000149641	0.0112267	0.0104055	2154	tags=43%, list=13%, signal=38%	6338/5339/7369/59341/231/8529/3606/525/358/2312/360/239/2810/57822/79152/388698/66002/359/242/3848/8626/361/389208/1080/3868/6344/1579/51297
GO:0051917	regulation of fibrinolysis	18	-0.796252	-1.68928	0.00107908	0.0496375	0.0460069	2118	tags=67%, list=12%, signal=58%	5329/7056/3818/5054/7448/3273/2147/5345/1361/5340/350/2160
GO:0015908	fatty acid transport	93	-0.64417	-1.69406	4.06578e-05	0.00413267	0.00383039	2890	tags=40%, list=17%, signal=33%	84879/1815/3973/624/5465/1813/8600/5027/8792/84647/5321/2170/8529/1906/2171/51703/80763/6513/123/3553/5468/553/56923/114571/8399/5948/2173/83758/2172/4923/3552/2169/64600/5319/5375/1579/2168
GO:1903035	negative regulation of response to wounding	88	-0.647558	-1.69471	3.79065e-05	0.00391617	0.00362973	3356	tags=49%, list=20%, signal=39%	83481/302/84830/5154/2161/135228/710/83999/90102/89790/55966/5329/84959/56963/7056/3818/634/9856/1906/5270/5624/5054/7143/239/11202/7448/3273/7103/7035/6696/2147/5345/3827/3848/1361/5340/5055/350/2244/2160/2266/2243/325
GO:0030638	polyketide metabolic process	10	-0.886106	-1.69729	0.00063401	0.0317106	0.0293912	1589	tags=70%, list=9%, signal=64%	231/27233/8644/1646/1645/1109/57016
GO:0044598	doxorubicin metabolic process	10	-0.886106	-1.69729	0.00063401	0.0317106	0.0293912	1589	tags=70%, list=9%, signal=64%	231/27233/8644/1646/1645/1109/57016
GO:0045103	intermediate filament-based process	87	-0.649491	-1.69824	4.88497e-05	0.00459479	0.00425871	2541	tags=44%, list=15%, signal=37%	3849/9118/3857/144501/5339/5318/645027/3883/3888/3881/390792/8687/3850/374454/5317/7062/4741/9119/3890/125115/6469/196374/3885/3872/3861/3854/121391/3848/3852/3884/4747/3868/3851/3860/3853/286887/54474/2670
GO:0006775	fat-soluble vitamin metabolic process	44	-0.70166	-1.70074	0.000395257	0.0230217	0.0213378	2004	tags=43%, list=12%, signal=38%	1583/873/5360/7274/8529/8854/6017/57834/66002/5948/1591/29881/53630/1543/54905/1576/54657/4051/2638
GO:0045104	intermediate filament cytoskeleton organization	86	-0.651639	-1.70183	2.88711e-05	0.00319203	0.00295855	2541	tags=44%, list=15%, signal=38%	3849/9118/3857/144501/5339/5318/645027/3883/3888/3881/390792/8687/3850/374454/5317/7062/4741/9119/3890/125115/6469/196374/3885/3872/3861/3854/121391/3848/3852/3884/4747/3868/3851/3860/3853/286887/54474/2670
GO:0001889	liver development	139	-0.628507	-1.70445	1.13052e-06	0.000237484	0.000220114	2930	tags=37%, list=17%, signal=31%	5311/6790/6715/3586/7039/7471/1050/445/3673/1051/4851/3082/89780/100/144455/7128/57817/8140/634/79733/3549/3569/3162/383/8854/11113/5629/2627/9480/51156/7448/255738/1373/1361/2267/1543/6928/6927/3175/51733/5009/54658/5105/3651/3172/54576/54578/54577/570/54575/54600
GO:0061008	hepaticobiliary system development	142	-0.627639	-1.70593	9.84816e-07	0.000223457	0.000207113	2930	tags=36%, list=17%, signal=30%	5311/6790/6715/3586/7039/7471/1050/445/3673/1051/4851/3082/89780/100/144455/7128/57817/8140/634/79733/3549/3569/3162/383/8854/11113/5629/2627/9480/51156/7448/255738/1373/1361/2267/1543/6928/6927/3175/51733/5009/54658/5105/3651/3172/54576/54578/54577/570/54575/54600
GO:1900046	regulation of hemostasis	72	-0.66571	-1.71104	0.000148325	0.0112267	0.0104055	2118	tags=42%, list=12%, signal=37%	5329/84959/7056/2150/3818/10855/634/1906/5270/5624/2048/5054/239/3170/7448/3273/7103/7035/2147/5345/3827/3848/1361/5340/5055/350/2244/2160/2266/2243
GO:0061045	negative regulation of wound healing	72	-0.665862	-1.71143	0.000148325	0.0112267	0.0104055	3469	tags=54%, list=20%, signal=43%	5156/114897/5327/83481/302/84830/5154/2161/135228/710/90102/55966/5329/84959/7056/3818/634/1906/5270/5624/5054/239/7448/3273/7103/7035/2147/5345/3827/3848/1361/5340/5055/350/2244/2160/2266/2243/325
GO:0044241	lipid digestion	23	-0.775345	-1.71286	0.000438211	0.0240307	0.022273	2377	tags=65%, list=14%, signal=56%	3949/336/116519/358/64240/337/335/29881/64241/1582/1056/339221/5408/1645/5406
GO:0098856	intestinal lipid absorption	23	-0.776601	-1.71564	0.00040957	0.0231902	0.021494	2040	tags=65%, list=12%, signal=58%	3949/336/116519/64240/337/335/29881/64241/1582/1056/118471/339221/1645/2169/5406
GO:2000193	positive regulation of fatty acid transport	23	-0.776891	-1.71628	0.000403842	0.0231365	0.0214442	2551	tags=61%, list=15%, signal=52%	8600/5027/8792/5321/2170/8529/1906/51703/3553/553/8399/4923/3552/1579
GO:0032530	regulation of microvillus organization	13	-0.855799	-1.71677	0.000330248	0.020206	0.0187281	1698	tags=62%, list=10%, signal=55%	6624/5337/688/5357/7429/10083/54825/53841
GO:0034754	cellular hormone metabolic process	137	-0.635301	-1.72081	6.87564e-07	0.000173321	0.000160644	2225	tags=42%, list=13%, signal=37%	339761/6338/10202/59338/1583/195814/441282/650/83875/51170/7366/3972/7367/1586/1601/231/1910/8854/133/216/3284/124/29785/121214/6469/10170/6783/6696/50700/53630/5950/8644/3294/1551/1543/126/54905/127/1056/3283/130/1646/1576/1577/64577/7276/7364/1645/54658/1559/1109/1562/54576/57016/54577/131/5406/54600
GO:0030647	aminoglycoside antibiotic metabolic process	10	-0.902348	-1.7284	0.000212889	0.0144261	0.0133709	461	tags=70%, list=3%, signal=68%	231/8644/1646/6569/1645/1109/57016
GO:0019755	one-carbon compound transport	22	-0.7914	-1.73465	0.000372422	0.0221415	0.020522	2582	tags=73%, list=15%, signal=62%	364/3046/363/7369/760/358/3045/3040/89872/3048/3043/360/366/3039/361/5455
GO:0046415	urate metabolic process	10	-0.906328	-1.73602	0.000153856	0.0113798	0.0105474	1193	tags=60%, list=7%, signal=56%	56606/2646/55867/6568/116085/10786
GO:0030193	regulation of blood coagulation	70	-0.682262	-1.74696	1.68112e-05	0.00203738	0.00188836	2118	tags=43%, list=12%, signal=38%	5329/84959/7056/2150/3818/10855/634/1906/5270/5624/2048/5054/239/3170/7448/3273/7103/7035/2147/5345/3827/3848/1361/5340/5055/350/2244/2160/2266/2243
GO:0045109	intermediate filament organization	67	-0.685585	-1.75048	1.19099e-05	0.00150112	0.00139132	2541	tags=55%, list=15%, signal=47%	3849/9118/3857/144501/5339/5318/3883/3888/3881/390792/8687/3850/374454/5317/7062/4741/9119/3890/125115/6469/196374/3885/3872/3861/3854/121391/3848/3852/3884/4747/3868/3851/3860/3853/286887/54474/2670
GO:0006959	humoral immune response	215	-0.631714	-1.75077	6.53906e-10	5.88702e-07	5.45642e-07	2389	tags=44%, list=14%, signal=39%	81494/6347/81623/5450/730/3512/714/713/683/6357/1380/2920/25818/140832/78989/3569/717/1378/11326/3574/718/1669/164237/5650/6278/8993/6556/3078/5919/128488/733/140686/54210/8547/4153/2627/27242/4069/56832/124976/10877/732/10878/3553/6037/280664/922/1667/1668/112744/5473/3273/6280/728358/729/2147/57115/3605/11005/149708/26525/3848/84659/2919/3576/5197/2921/1673/735/725/1672/6441/5196/6372/6283/2244…
GO:0032528	microvillus organization	24	-0.789297	-1.75533	0.000162713	0.0115215	0.0106788	1698	tags=38%, list=10%, signal=34%	6624/5337/688/5357/7429/10083/4640/54825/53841
GO:0042572	retinol metabolic process	54	-0.704997	-1.75729	5.06465e-05	0.00466156	0.0043206	1925	tags=46%, list=11%, signal=41%	195814/441282/231/8854/216/124/121214/10170/50700/53630/5950/8644/1551/1543/126/127/1056/130/1576/1577/7276/1562/57016/131/5406
GO:0030277	maintenance of gastrointestinal epithelium	19	-0.820057	-1.75765	0.000112325	0.00919314	0.00852073	1583	tags=53%, list=9%, signal=48%	4588/64081/3605/5950/4585/4760/4583/340547/56667/7032
GO:1901661	quinone metabolic process	37	-0.741497	-1.75975	6.19269e-05	0.00542032	0.00502386	1811	tags=35%, list=11%, signal=31%	873/231/8529/57834/27233/66002/8644/127/1646/4051/1645/1109/57016
GO:0050818	regulation of coagulation	74	-0.687899	-1.77129	6.94998e-06	0.000973306	0.000902115	2118	tags=43%, list=12%, signal=38%	5329/84959/7056/2150/3818/10855/634/1906/10544/5270/222537/5624/2048/5054/239/3170/7448/3273/7103/7035/2147/5345/3827/3848/1361/5340/5055/350/2244/2160/2266/2243
GO:0006953	acute-phase response	44	-0.730863	-1.77153	5.97909e-05	0.00530707	0.0049189	2725	tags=66%, list=16%, signal=56%	445/1051/8600/9332/3700/3570/2056/5359/8792/57817/1268/197/3569/7037/7036/1910/5743/50616/4153/3553/2147/5345/3240/54658/3552/130120/325/1401/5068
GO:0006805	xenobiotic metabolic process	115	-0.662578	-1.77222	2.96973e-07	0.000103038	9.55019e-05	2528	tags=51%, list=15%, signal=44%	10057/57491/2327/2944/1429/196/2950/11309/316/5446/8647/10/57552/8824/4842/873/1572/7366/8529/10599/590/1573/8714/5243/23491/2326/27233/29785/66002/28234/1244/1551/1543/2938/54905/6283/1576/1577/27284/10864/1557/8856/1645/6822/54658/1555/1559/13/2939/3172/218/1562/54576/54578/54577/10249/54575/348158/54600
GO:0015718	monocarboxylic acid transport	112	-0.666693	-1.77865	3.3393e-07	0.000105221	9.75252e-05	2810	tags=50%, list=16%, signal=42%	1815/3973/624/201232/1813/8600/5027/6566/201780/28232/5244/11309/53919/345274/9121/6539/8647/8792/84647/634/5321/9122/10599/1906/5743/6554/9123/8714/6535/366/9965/3553/9194/553/56923/114571/8399/28234/387700/1066/222642/4923/123264/1244/4843/9390/6540/1645/8431/3552/1109/846/159963/64600/5319/6555
GO:0010669	epithelial structure maintenance	28	-0.7802	-1.78173	7.5286e-05	0.00641152	0.00594256	1666	tags=39%, list=10%, signal=36%	143689/4588/64081/3605/5950/4585/4760/4583/340547/56667/7032
GO:0034308	primary alcohol metabolic process	105	-0.671535	-1.78235	4.65683e-07	0.000133397	0.00012364	2349	tags=44%, list=14%, signal=38%	27010/151056/2819/339761/79153/6338/55902/1583/195814/441282/650/1601/231/8277/1910/8854/221/216/3291/27233/124/121214/10170/6783/50700/53630/5950/8644/1551/1543/126/127/1056/130/1646/1576/1577/27284/7276/1645/6822/1109/1562/57016/131/5406
GO:1900047	negative regulation of hemostasis	51	-0.722	-1.78392	2.70012e-05	0.00309385	0.00286756	2118	tags=51%, list=12%, signal=45%	5329/84959/7056/3818/634/1906/5270/5624/5054/239/7448/3273/7103/7035/2147/5345/3827/3848/1361/5340/5055/350/2244/2160/2266/2243
GO:0022600	digestive system process	98	-0.677313	-1.78885	3.10652e-07	0.000103038	9.55019e-05	2040	tags=40%, list=12%, signal=35%	336/6523/29887/6446/57817/4883/116519/4588/358/64081/64240/6518/337/335/3274/5357/29881/3605/64241/5950/1582/1056/4585/118471/389015/339221/7429/4760/4583/1645/9245/340547/56667/6690/2169/387129/7032/2168/5406
GO:0009913	epidermal cell differentiation	208	-0.647195	-1.79147	9.05129e-11	1.7953e-07	1.66399e-07	2541	tags=38%, list=15%, signal=33%	3849/4647/182/4851/64072/2355/5017/652/144501/5080/5339/388585/64919/254910/728361/3858/25818/10626/3204/84518/4610/643414/3888/340654/6278/5308/5453/51384/124842/1969/2312/3850/2627/374454/360/147409/8456/7062/2810/9119/79152/643418/3890/5357/196374/3872/1475/474/11005/7051/3854/121391/3848/8626/3852/8644/2069/353133/3868/3713/353135/3851/163778/204219/3552/10083/130120/6705/3853/6706/6701/35314…
GO:0042730	fibrinolysis	27	-0.789717	-1.79353	4.65466e-05	0.0044445	0.00411942	2118	tags=63%, list=12%, signal=55%	5329/7056/3818/5054/7448/3273/2147/5345/3848/1361/5340/5055/350/2244/2160/2266/2243
GO:0030195	negative regulation of blood coagulation	50	-0.73125	-1.80264	1.42471e-05	0.0017605	0.00163173	2118	tags=52%, list=12%, signal=46%	5329/84959/7056/3818/634/1906/5270/5624/5054/239/7448/3273/7103/7035/2147/5345/3827/3848/1361/5340/5055/350/2244/2160/2266/2243
GO:0035821	modulation of process of another organism	24	-0.812528	-1.80699	3.32848e-05	0.00361657	0.00335204	814	tags=50%, list=5%, signal=48%	1667/1668/6280/728358/84659/1673/4843/1671/130120/5967/5968/5068
GO:0050830	defense response to Gram-positive bacterium	90	-0.692427	-1.81562	5.27384e-07	0.000144503	0.000133934	2037	tags=42%, list=12%, signal=37%	388646/728/837/84868/3569/1669/3606/8993/6035/5919/1969/4153/4069/3553/6037/1667/1668/112744/171389/728358/57115/3605/84659/129530/1673/55894/1672/653808/163351/114771/1671/414325/130120/3853/5319/1755/6700/1401
GO:0009812	flavonoid metabolic process	13	-0.91122	-1.82795	8.96248e-06	0.00120116	0.0011133	897	tags=62%, list=5%, signal=58%	27233/1543/27284/54658/54576/54577/54575/54600
GO:0050819	negative regulation of coagulation	53	-0.73631	-1.8288	3.19478e-06	0.000539624	0.000500154	2118	tags=53%, list=12%, signal=46%	5329/84959/7056/3818/634/1906/10544/5270/222537/5624/5054/239/7448/3273/7103/7035/2147/5345/3827/3848/1361/5340/5055/350/2244/2160/2266/2243
GO:0050892	intestinal absorption	42	-0.763571	-1.84126	7.79204e-06	0.00106751	0.000989429	2040	tags=50%, list=12%, signal=44%	336/6523/57817/116519/64240/6518/337/335/5357/29881/64241/1582/1056/118471/339221/7429/1645/9245/2169/2168/5406
GO:0016137	glycoside metabolic process	20	-0.853804	-1.84386	9.14877e-06	0.00120116	0.0011133	1679	tags=50%, list=10%, signal=45%	7054/231/27233/8644/1646/6569/1645/57733/1109/57016
GO:0030216	keratinocyte differentiation	147	-0.689929	-1.87685	1.24988e-10	1.7953e-07	1.66399e-07	1977	tags=39%, list=12%, signal=35%	64919/254910/3858/25818/10626/3204/84518/643414/3888/340654/6278/5453/51384/1969/2312/3850/374454/360/147409/8456/7062/2810/9119/643418/3890/196374/3872/1475/7051/3854/121391/3848/8626/3852/8644/2069/353133/3868/3713/353135/3851/163778/204219/3552/130120/6705/3853/6706/6701/353145/286887/6698/6703/6699/6707/84648/6704/5068
GO:0006720	isoprenoid metabolic process	116	-0.701876	-1.87868	1.31535e-09	9.2104e-07	8.53673e-07	1925	tags=37%, list=11%, signal=33%	195814/24/441282/83875/7054/231/8854/5919/216/5949/6017/124/29785/5948/121214/10170/50700/53630/5950/8644/1551/1543/126/54905/127/1056/130/1576/1577/64577/1557/7276/1645/54658/1559/1109/1562/54576/57016/54577/131/5406/54600
GO:0019730	antimicrobial humoral response	102	-0.717321	-1.90094	1.51644e-09	9.5566e-07	8.8576e-07	1528	tags=59%, list=9%, signal=54%	2920/25818/140832/78989/1669/164237/5650/6278/8993/6556/5919/128488/140686/2627/4069/6037/280664/1667/1668/112744/5473/3273/6280/728358/2147/57115/3605/11005/149708/26525/84659/2919/3576/5197/2921/1673/1672/6441/5196/6372/6283/2244/6374/5266/5645/5225/114771/1671/2243/130120/3853/5646/5319/1755/3960/6700/51297/5967/5968/5068
GO:0006721	terpenoid metabolic process	98	-0.722717	-1.90876	1.20065e-09	9.2104e-07	8.53673e-07	1925	tags=43%, list=11%, signal=38%	195814/24/441282/83875/231/8854/5919/216/5949/6017/124/29785/5948/121214/10170/50700/53630/5950/8644/1551/1543/126/54905/127/1056/130/1576/1577/64577/1557/7276/1645/54658/1559/1109/1562/54576/57016/54577/131/5406/54600
GO:0016101	diterpenoid metabolic process	88	-0.729466	-1.90906	5.59018e-09	2.34862e-06	2.17684e-06	1925	tags=45%, list=11%, signal=41%	195814/24/441282/83875/231/8854/5919/216/5949/6017/124/29785/5948/121214/10170/50700/53630/5950/8644/1551/1543/126/54905/127/1056/130/1576/1577/64577/7276/1645/54658/1109/1562/54576/57016/54577/131/5406/54600
GO:0001523	retinoid metabolic process	85	-0.734936	-1.91732	1.73327e-09	9.93007e-07	9.20376e-07	1925	tags=47%, list=11%, signal=42%	195814/24/441282/83875/231/8854/5919/216/5949/6017/124/29785/5948/121214/10170/50700/53630/5950/8644/1551/1543/126/54905/127/1056/130/1576/1577/64577/7276/1645/54658/1109/1562/54576/57016/54577/131/5406/54600
GO:0061844	antimicrobial humoral immune response mediated by antimicrobial peptide	66	-0.757177	-1.93056	1.65339e-08	6.12923e-06	5.68092e-06	1528	tags=58%, list=9%, signal=53%	1669/5650/6278/8993/6037/1667/1668/112744/5473/3273/6280/728358/2147/57115/3605/11005/84659/2919/3576/5197/2921/1673/1672/5196/6372/6283/6374/5225/114771/1671/130120/3853/5319/3960/51297/5967/5968/5068
GO:0042573	retinoic acid metabolic process	33	-0.82878	-1.93639	3.52717e-07	0.000105849	9.81065e-05	767	tags=55%, list=4%, signal=52%	124/29785/10170/8644/1551/1543/126/54905/130/1576/1577/64577/54658/1562/54576/54577/131/54600
GO:0007586	digestion	131	-0.728463	-1.96737	7.10305e-13	4.47634e-09	4.14893e-09	2045	tags=46%, list=12%, signal=41%	27159/336/388743/6523/29887/6446/57817/4883/116519/4588/10891/358/64081/64240/6476/6518/337/335/3274/5357/90226/29881/3605/64241/114131/5950/1582/1056/4585/118471/389015/1646/339221/7429/5645/5225/4760/6750/5408/4583/1645/5222/9245/340547/56667/5644/6690/2169/387129/5646/643847/7032/643834/279/2168/1208/440387/1504/5406/56287
GO:0031424	keratinization	65	-0.801133	-2.03982	6.86677e-11	1.7953e-07	1.66399e-07	1797	tags=60%, list=11%, signal=54%	25818/84518/643414/3888/340654/3850/374454/7062/2810/9119/643418/3890/196374/3872/7051/3854/121391/3848/3852/353133/3868/3713/353135/3851/163778/204219/3552/6705/3853/6706/6701/353145/286887/6698/6703/6699/6707/84648/6704
