# Supplementary material for: Elucidation of Factors Affecting the Age-Dependent Cancer Occurrence Rates
Source: Int J Mol Sci. 2024 Dec 31;26(1):275. doi: 10.3390/ijms26010275 (PMC11720044; doi:10.3390/ijms26010275)
Supplement: Supplementary file 1 [file ijms-26-00275-s001.zip › Table S12.xlsx]

## Sheet: Gene sets
Table S12. Gene sets and sources used to calculate pathway scores
Inflammatory response	https://www.uniprot.org/keywords/KW-0395	IRGM	ACOD1	PARK7	CCL24	TLR4	PIK3CD	CCL21	ACKR2	CXCL11	FFAR3	AIM2	KDM6B	CCL25	TLR3	CCL16	FFAR2	MEFV	PSTPIP1	TRAF3IP2	CD5L	CHST1	CXCL13	TLR5	TLR2	SEMA7A	RPS6KA5	RPS6KA4	ATRN	IL18RAP	LY86	C3	C5	KNG1	IL1A	IL1B	CXCL10	KLKB1	ANXA1	S100A8	S100A9	CSF1R	LYN	THBS1	CD14	HCK	CXCL1	HMGB1	CSF1
Iron import into cell	https://geneontology.org/	ISCU	TFR2	SLC11A2	SLC39A14	LCN2	IFNG	SLC39A8	STEAP3	STEAP2	HFE	STEAP4
Regulation of superoxide anion generation	https://www.gsea-msigdb.org/gsea/msigdb/human/geneset/GOBP_REGULATION_OF_SUPEROXIDE_ANION_GENERATION	AATF	ACP5	CD177	CLEC7A	CRP	F2RL1	FPR2	GNAI2	GSTP1	HVCN1	ITGAM	ITGB2	MAPT	PON3	PRKCD	SOD1	SYK	TGFB1	TYROBP
Response to hydrogen peroxide	https://www.gsea-msigdb.org/gsea/msigdb/human/geneset/GOBP_RESPONSE_TO_HYDROGEN_PEROXIDE	ABL1	ADAM9	AIFM1	ANKZF1	ANXA1	AQP1	AREG	AXL	BAK1	BCL2	BECN1	BNIP3	CAPN2	CASP3	CAT	CBX8	CDK1	COL1A1	CRK	CRYAB	CYP1B1	ECT2	EDN1	ERN1	EZH2	FABP1	FKBP1B	FOSL1	FXN	FYN	GLRX2	GPX1	HBA1	HBA2	HBB	HDAC2	HDAC6	HMOX1	HP	HSF1	IL18BP	IL18RAP	IL6	KCNA5	KDM6B	KLF2	MAP1LC3A	MAP3K5
Dna damage response signal transduction by p53 class	https://www.gsea-msigdb.org/gsea/msigdb/human/geneset/GOBP_DNA_DAMAGE_RESPONSE_SIGNAL_TRANSDUCTION_BY_P53_CLASS_MEDIATOR	ACER2	ANKRD1	ATM	ATR	ATRX	BATF	BCL3	BRCA2	CASP2	CD44	CD74	CDKN1A	CDKN1B	CHEK2	COPS3	CRADD	DDX5	DYRK1A	DYRK3	E2F7	EEF1E1	FOXM1	GML	GTSE1	HIC1	HIPK2	ING4	KAT5	KDM1A	KMT5A	MARCHF7	MDM2	MDM4	MIF	MSX1	MUC1	MYO6	NBN	NDRG1	NPM1	PAXIP1	PIDD1	PLA2R1	PLK2	PLK3	PMAIP1	PML	PPM1D
Intracellular pH reduction	https://www.gsea-msigdb.org/gsea/msigdb/human/geneset/GOBP_INTRACELLULAR_PH_REDUCTION	ATP6AP2	TCIRG1	CLCN3	CLN3	CLN5	TMEM199	ATP6V0E2	DMXL1	TPCN2	DMXL2	SLC9A8	ATP6V0A2	SNAPIN	RAB38	ATP6V0D2	TMEM9	CLIC4	AQP11	GRN	FASLG	RNASEK	ATP6V0A4	ATP6V1D	GPR89B	ATP6V1H	ATP6V1A	ATP6V1B1	ATP6V1B2	ATP6V0C	ATP6V0B	ATP6V0A1	ATP6AP1	TMEM106B	RAB39A	CLN6	AVP	AVPR1A	PPT1	RAB20	SLAMF8	SLC12A5	BCL2	GPR89A	SLC11A1	UBE3A	CA2	CA7	RAB7A
Purine dRN de novo synthesis	https://aacrjournals.org/cancerres/article/80/5/1143/647724/Metabolic-Reprogramming-in-Cancer-Is-Induced-to	NME1	ATIC	PFAS	RRM2
Pyrimidine dRN de novo synthesis	https://aacrjournals.org/cancerres/article/80/5/1143/647724/Metabolic-Reprogramming-in-Cancer-Is-Induced-to	CAD	CTPS1
[truncated: 139 more columns]

## Sheet: iron-related pathways
GOBP_2FE_2S_CLUSTER_ASSEMBLY	https://www.gsea-msigdb.org/gsea/msigdb/human/geneset/GOBP_2FE_2S_CLUSTER_ASSEMBLY	BOLA2	BOLA2B	FDX2	FXN	GLRX3	GLRX5	HSCB	ISCU	LYRM4	NDUFAB1	NFS1
GOBP_4FE_4S_CLUSTER_ASSEMBLY	https://www.gsea-msigdb.org/gsea/msigdb/human/geneset/GOBP_4FE_4S_CLUSTER_ASSEMBLY	FDX2	FXN	ISCU	LYRM4	NFS1
GOBP_CELLULAR_RESPONSE_TO_IRON_ION	https://www.gsea-msigdb.org/gsea/msigdb/human/geneset/GOBP_CELLULAR_RESPONSE_TO_IRON_ION	ATP7A	B2M	BMP6	HFE	HMOX1	SLC40A1	TF	TFAP2A	TFR2
GOBP_INTRACELLULAR_IRON_ION_HOMEOSTASIS	https://www.gsea-msigdb.org/gsea/msigdb/human/geneset/GOBP_INTRACELLULAR_IRON_ION_HOMEOSTASIS	ABCB6	ABCB7	ACO1	ALAS2	ATP13A2	ATP6AP1	ATP6V0A2	ATP6V0D1	ATP6V1A	ATP6V1G1	B2M	BDH2	BMP6	BOLA1	BOLA2	BOLA2B	BOLA3	CCDC115	CP	CYB561	CYB561A3	CYBRD1	EGLN1	ERFE	FBXL5	FLVCR1	FRRS1	FTH1	FTH1P19	FTHL17	FTL	FTMT	FXN	GDF2	GLRX3	GLRX5	HAMP	HEPHL1	HFE	HIF1A	HJV	HMOX1	HPX	IFNG	IREB2	ISCU	MIR210	MYC
GOBP_IRON_COORDINATION_ENTITY_TRANSPORT	https://www.gsea-msigdb.org/gsea/msigdb/human/geneset/GOBP_IRON_COORDINATION_ENTITY_TRANSPORT	ABCB6	ABCB7	ABCC5	ASIC3	FLVCR1	FLVCR2	HPX	HRG	LCN2	PGRMC2	SLC22A17	SLC46A1	SLC48A1
GOBP_IRON_IMPORT_INTO_CELL	https://www.gsea-msigdb.org/gsea/msigdb/human/geneset/GOBP_IRON_IMPORT_INTO_CELL	CYBRD1	IFNG	ISCU	MIR210	SLC11A2	SLC39A14	SLC39A8	STEAP2	STEAP4	TFR2
GOBP_IRON_ION_IMPORT_ACROSS_PLASMA_MEMBRANE	https://www.gsea-msigdb.org/gsea/msigdb/human/geneset/GOBP_IRON_ION_IMPORT_ACROSS_PLASMA_MEMBRANE	IFNG	ISCU	MIR210	SLC39A8	STEAP2
GOBP_IRON_SULFUR_CLUSTER_ASSEMBLY	https://www.gsea-msigdb.org/gsea/msigdb/human/geneset/GOBP_IRON_SULFUR_CLUSTER_ASSEMBLY	ABCB7	BOLA1	BOLA2	BOLA2B	BOLA3	CIAO1	CIAO2A	CIAO2B	CIAO3	CIAPIN1	FDX2	FXN	GLRX3	GLRX5	HSCB	HSPA9	IBA57	ISCA1	ISCA2	ISCU	LYRM4	MMS19	NDOR1	NDUFAB1	NFS1	NFU1	NUBP1	NUBP2	NUBPL	XDH
GOBP_RESPONSE_TO_IRON_ION	https://www.gsea-msigdb.org/gsea/msigdb/human/geneset/GOBP_RESPONSE_TO_IRON_ION	ABAT	ACO1	ALAD	ATG5	ATP7A	B2M	BCL2	BECN1	BMP6	CYBRD1	CYP1A1	DRD2	FXN	G6PD	HAMP	HFE	HIF1A	HMOX1	MAP1LC3A	MDM2	PDX1	SLC11A2	SLC40A1	SLC6A3	SNCA	TF	TFAP2A	TFF1	TFR2	TFRC
REACTOME_IRON_UPTAKE_AND_TRANSPORT	https://www.gsea-msigdb.org/gsea/msigdb/human/geneset/REACTOME_IRON_UPTAKE_AND_TRANSPORT	ABCG2	ACO1	ATP6AP1	ATP6V0A1	ATP6V0A2	ATP6V0A4	ATP6V0B	ATP6V0C	ATP6V0D1	ATP6V0D2	ATP6V0E1	ATP6V0E2	ATP6V1A	ATP6V1B1	ATP6V1B2	ATP6V1C1	ATP6V1C2	ATP6V1D	ATP6V1E1	ATP6V1E2	ATP6V1F	ATP6V1G1	ATP6V1G2	ATP6V1G3	ATP6V1H	CAND1	CP	CUL1	CYBRD1	FBXL5	FLVCR1	FTH1	FTL	FTMT	GLRX3	HEPH	HFE	HMOX1	HMOX2	IREB2	LCN2	MCOLN1	NEDD8	RPS27A	SKP1	SLC11A2	SLC22A17	SLC40A1
WP_IRON_METABOLISM_DISORDERS	https://www.gsea-msigdb.org/gsea/msigdb/human/geneset/WP_IRON_METABOLISM_DISORDERS	BCS1L	CP	CYBRD1	FTH1	FTL	HAMP	HEPH	HFE	HJV	PANK2	SLC11A2	SLC40A1	STEAP3	TF	TFR2	TFRC	UQCRFS1
WP_IRON_SULFUR_CLUSTER_BIOGENESIS	https://www.gsea-msigdb.org/gsea/msigdb/human/geneset/WP_IRON_SULFUR_CLUSTER_BIOGENESIS	ABCB7	CIAO2B	FDX1	FDXR	FXN	GLRX5	HSCB	HSPA9	ISCU	LYRM4	NARF	NFS1	NFU1	NUBP1	NUBP2
GOBP_IRON_ION_TRANSMEMBRANE_TRANSPORT	https://www.gsea-msigdb.org/gsea/msigdb/human/geneset/GOBP_IRON_ION_TRANSMEMBRANE_TRANSPORT	ABCB6	ABCB7	ABCC5	ATP7A	FXN	HAMP	HEPH	HFE	IFNG	ISCU	LCN2	LTF	MCOLN1	MELTF	MIR210	MMGT1	SCARA5	SLC11A1	SLC11A2	SLC22A17	SLC25A28	SLC25A37	SLC39A14	SLC39A8	SLC40A1	STEAP1	STEAP2	STEAP3	STEAP4	TF	TTYH1
GOBP_IRON_ION_TRANSPORT	https://www.gsea-msigdb.org/gsea/msigdb/human/geneset/GOBP_IRON_ION_TRANSPORT	ABCB6	ABCB7	ABCC5	ARHGAP1	ASIC3	ATP7A	B2M	CLTC	CP	CYBRD1	DNM2	FLVCR1	FLVCR2	FTH1	FTH1P19	FTHL17	FTL	FTMT	FXN	HAMP	HEPH	HEPHL1	HFE	HPX	HRG	IFNG	ISCU	LCN2	LMTK2	LTF	MCOLN1	MELTF	MIR210	MMGT1	NECTIN1	PGRMC2	RAB11B	REP15	SCARA5	SFXN1	SLC11A1	SLC11A2	SLC22A17	SLC25A28	SLC25A37	SLC39A14	SLC39A8	SLC40A1
GOBP_MULTICELLULAR_ORGANISMAL_LEVEL_IRON_ION_HOMEOSTASIS	https://www.gsea-msigdb.org/gsea/msigdb/human/geneset/GOBP_MULTICELLULAR_ORGANISMAL_LEVEL_IRON_ION_HOMEOSTASIS	B2M	BMP6	BTBD9	CYBRD1	EIF2AK1	EPAS1	EPB42	FBXL5	FECH	HAMP	HFE	HJV	HMOX1	HYAL2	IREB2	NAGLU	NEO1	PICALM	RHAG	SLC11A1	SLC11A2	SLC40A1	SOD2	TFR2	TMPRSS6
[truncated: 25 more columns]
