# Supplementary material for: Elucidation of Factors Affecting the Age-Dependent Cancer Occurrence Rates
Source: Int J Mol Sci. 2024 Dec 31;26(1):275. doi: 10.3390/ijms26010275 (PMC11720044; doi:10.3390/ijms26010275)
Supplement: Supplementary file 1 [file ijms-26-00275-s001.zip › Table S1.xlsx]

## Sheet: Sheet1
Table S1. The regression model for 23 cancer types
TCGA Cancer Type	Cancer Site in SEER	Sex	Start Age	End Age	Age Used to Fit	Rsquared	Adjust Rsquared	Pvalue	Equation
BLCA	Urinary Bladder	Both Sexes	20	52	20~52	0.998895	0.998674	1.37845e-08	y=0.010312284290142*exp(0.133809786574386*age)
BLCA	Urinary Bladder	Both Sexes	52	90	52~90	0.999984	0.999963	1.57089e-07	y=-0.000242768449192637*(age^4)+0.0607690601883949*(age^3)-5.52626835960287*(age^2)+220.206816815815*age-3265.7558815201
BRCA	Breast	Female	20	42	20~47	0.941566	0.926958	0.00130623	y=0.0535741698199398*exp(0.184237685463948*age)
BRCA	Breast	Female	42	90	42~90	0.998007	0.995516	1.73427e-05	y=4.70464994293532e-05*(age^5)-0.0153593298793035*(age^4)+1.96036172641005*(age^3)-122.382136517335*(age^2)+3750.36243112975*age-45096.7044730139
CESC	Cervix Uteri	Female	20	22	20~22	NA	NA	NA	y=0
CESC	Cervix Uteri	Female	22	90	22~90	0.971724	0.954051	5.57393e-06	y=-2.08670577150532e-07*(age^5)+5.19028323644549e-05*(age^4)-0.00451750319346235*(age^3)+0.148551470470741*(age^2)-0.596955601260338*age-21.6280099264677
CHOL	Intrahepatic Bile Duct	Both Sexes	20	37	20~52	0.975247	0.970296	3.30237e-05	y=0.0016722475800282*exp(0.134347165838762*age)
CHOL	Intrahepatic Bile Duct	Both Sexes	37	90	32~90	0.997708	0.996399	2.5887e-09	y=-4.79081421075111e-06*(age^4)+0.000956105201821245*(age^3)-0.0636670594512245*(age^2)+1.76379756854885*age-17.3109574100819
COAD	Colon excluding Rectum	Both Sexes	20	42	20~47	0.99489	0.993612	9.80914e-06	y=0.153892773469455*exp(0.103753285230554*age)
COAD	Colon excluding Rectum	Both Sexes	42	90	42~90	0.998077	0.996539	5.66628e-07	y=-0.000146905500856383*(age^4)+0.0374327641083986*(age^3)-3.43564374874311*(age^2)+137.944466624153*age-2038.46148298552
ESCA	Esophagus	Both Sexes	20	47	20~52	0.997135	0.996562	1.49282e-07	y=0.000732353649960565*exp(0.16959804897269*age)
ESCA	Esophagus	Both Sexes	47	90	37~90	0.998973	0.998288	4.33459e-09	y=-3.40018700511899e-06*(age^4)+0.000150174798366845*(age^3)+0.0512242937096346*(age^2)-3.94710893458496*age+75.3505402186067
GBM	Glioblastoma	Both Sexes	20	90	20~90	0.999777	0.999678	2.04074e-16	y=-8.2360637667528e-06*(age^4)+0.00151986674906236*(age^3)-0.0927857702354824*(age^2)+2.36846906861137*age-21.240748580071
KICH	Kidney	Both Sexes	20	90	20~90	0.995966	0.994173	9.22174e-11	y=-2.20914653045029e-05*(age^4)+0.00365779441444826*(age^3)-0.184485998365999*(age^2)+3.88770749745473*age-29.2694080325809
KIRC	Kidney	Both Sexes	20	90	20~90	0.995966	0.994173	9.22174e-11	y=-2.20914653045029e-05*(age^4)+0.00365779441444826*(age^3)-0.184485998365999*(age^2)+3.88770749745473*age-29.2694080325809
KIRP	Kidney	Both Sexes	20	90	20~90	0.995966	0.994173	9.22174e-11	y=-2.20914653045029e-05*(age^4)+0.00365779441444826*(age^3)-0.184485998365999*(age^2)+3.88770749745473*age-29.2694080325809
LIHC	Liver	Both Sexes	20	52	20~57	0.977143	0.973333	3.76416e-06	y=0.0056584141466401*exp(0.139056102113561*age)
LIHC	Liver	Both Sexes	52	90	52~90	0.989253	0.962384	0.0266523	y=-1.92070489422601e-05*(age^5)+0.00671449606111477*(age^4)-0.928931497933483*(age^3)+63.507338647348*(age^2)-2142.72755843671*age+28531.2263636081
LUAD	Adenocarcinoma of the Lung and Bronchus	Both Sexes	20	47	20~57	0.997212	0.996747	6.77926e-09	y=0.0012711199047665*exp(0.18419401027854*age)
LUAD	Adenocarcinoma of the Lung and Bronchus	Both Sexes	47	90	37~90	0.998606	0.997676	1.08305e-08	y=-0.000202517215254091*(age^4)+0.0447442471051617*(age^3)-3.51767923694033*(age^2)+119.320242884702*age-1485.91610156891
LUSC	Squamous Cell Carcinoma of the Lung and Bronchus	Both Sexes	20	57	20~57	0.987841	0.985815	5.64279e-07	y=0.000106223429301476*exp(0.204415833607261*age)
LUSC	Squamous Cell Carcinoma of the Lung and Bronchus	Both Sexes	57	90	37~90	0.995047	0.991745	4.8423e-07	y=-0.000147007225134384*(age^4)+0.032873545429859*(age^3)-2.62417108650193*(age^2)+89.990546125623*age-1127.02052824178
MESO	Mesothelioma	Both Sexes	20	52	20~52	0.982211	0.978653	1.44227e-05	y=0.00226974321319265*exp(0.102141705972692*age)
MESO	Mesothelioma	Both Sexes	52	90	52~90	0.999707	0.999315	1.2566e-05	y=-2.23933808733166e-05*(age^4)+0.00579706843488804*(age^3)-0.54935930571442*(age^2)+22.7781640042459*age-349.949423552744
OV	Ovary	Female	20	90	20~90	0.998609	0.997991	7.66508e-13	y=-5.95960400949416e-06*(age^4)+0.000911618348729004*(age^3)-0.0352915146236081*(age^2)+0.575161535887753*age-2.13673339485204
PAAD	Pancreas	Both Sexes	20	90	20~90	0.999903	0.999843	7.95145e-16	y=-5.29084053333263e-07*(age^5)+0.000111714568852157*(age^4)-0.00827619621658718*(age^3)+0.28668820832345*(age^2)-4.71184714377339*age+29.8087362029767
PRAD	Prostate	Male	20	52	20~52	0.959346	0.951215	0.000114828	y=1.55000163505495e-05*exp(0.300159214565682*age)
PRAD	Prostate	Male	52	90	42~90	0.977045	0.958681	0.000274848	y=0.00165187216659308*(age^4)-0.460760456678708*(age^3)+46.4222354458764*(age^2)-1985.26397309461*age+30518.2797140208
READ	Rectum	Both Sexes	20	40	20~52	0.986044	0.983253	7.8511e-06	y=0.0154178620143142*exp(0.14122493328709*age)
READ	Rectum	Both Sexes	40	90	32~90	0.988734	0.979345	9.26553e-06	y=-1.13908792376562e-06*(age^5)+0.000353074353027938*(age^4)-0.0427540669929585*(age^3)+2.51464098268576*(age^2)-70.7406155351587*age+759.878958606161
SKCM	Melanoma of the Skin	Both Sexes	20	90	20~90	0.999893	0.999826	1.18433e-15	y=-5.23274541208535e-07*(age^5)+0.000110069340650754*(age^4)-0.00818802504862741*(age^3)+0.282408147939808*(age^2)-4.01008376132811*age+17.8993481494204
STAD	Stomach	Both Sexes	20	90	20~90	0.999873	0.999794	2.33956e-15	y=-3.87324981658969e-07*(age^5)+9.2703911589871e-05*(age^4)-0.00833488910069862*(age^3)+0.363636169352107*(age^2)-7.57065505037632*age+59.9540238397175
TGCT	Testis	Male	20	46	20~52	0.998423	0.996846	0.000106264	y=0.00191477777777775*(age^3)-0.232985142857139*(age^2)+8.71268998412686*age-88.0136266666653
TGCT	Testis	Male	46	90	47~90	0.998802	0.998083	1.0112e-07	y=-6.48771210049895e-05*(age^3)+0.0174977947799848*(age^2)-1.5695646817701*age+47.6980876661303
THCA	Thyroid	Both Sexes	20	59	20~62	0.996724	0.995632	3.51525e-08	y=-0.0158961428571428*(age^2)+1.803843*age-25.2680528571429
THCA	Thyroid	Both Sexes	59	90	57~90	0.995013	0.985038	0.00995007	y=8.73984044720806e-05*(age^4)-0.0251557126262357*(age^3)+2.66440826046404*(age^2)-123.406018147665*age+2139.27212557792
UCEC	Corpus Uteri	Female	20	42	20~52	0.949536	0.939443	0.000197848	y=0.0405717043605089*exp(0.141033276239925*age)
UCEC	Corpus Uteri	Female	42	90	32~90	0.996086	0.992824	3.91873e-07	y=5.85176711389581e-06*(age^5)-0.00167816460118689*(age^4)+0.182719228411736*(age^3)-9.42311843709639*(age^2)+232.582923104023*age-2211.23371028689
BLCA	Urinary Bladder	Male	20	47	20~57	0.99956	0.999486	2.66782e-11	y=0.0109926704494281*exp(0.141099169575494*age)
BLCA	Urinary Bladder	Female	20	47	20~57	0.997232	0.99677	6.63545e-09	y=0.00971253372095788*exp(0.121770408775049*age)
BLCA	Urinary Bladder	Male	47	90	37~90	0.99949	0.99915	5.30783e-10	y=-0.000239445174686752*(age^4)+0.057179767565936*(age^3)-4.79993307330045*(age^2)+172.083774491377*age-2243.7246939809
BLCA	Urinary Bladder	Female	47	90	37~90	0.999594	0.999323	2.68061e-10	y=-4.62738404687991e-05*(age^4)+0.0108648598539981*(age^3)-0.893816915997456*(age^2)+31.4905950394908*age-404.703685404621
CHOL	Intrahepatic Bile Duct	Female	20	48	20~52	0.971748	0.966097	4.60197e-05	y=0.00146979358656153*exp(0.136449827525919*age)
CHOL	Intrahepatic Bile Duct	Male	20	50	20~52	0.976127	0.971352	3.01583e-05	y=0.00186194494322434*exp(0.132657446582976*age)
CHOL	Intrahepatic Bile Duct	Female	48	90	47~90	0.99717	0.992452	0.000509975	y=8.08473563849735e-07*(age^5)-0.000277099604171975*(age^4)+0.0371920706063769*(age^3)-2.44313642720669*(age^2)+78.791664349911*age-1000.23628146799
CHOL	Intrahepatic Bile Duct	Male	50	90	37~90	0.997198	0.995331	8.77791e-08	y=-2.52633100733545e-06*(age^4)+0.000335184724357553*(age^3)-0.00211183948059737*(age^2)-0.811574003833047*age+21.1046177833624
COAD	Colon excluding Rectum	Female	20	41	20~52	0.996081	0.995297	3.26857e-07	y=0.191554596697165*exp(0.0986508387643081*age)
COAD	Colon excluding Rectum	Male	20	42	20~52	0.996685	0.996022	2.15068e-07	y=0.10829588929682*exp(0.113082289745387*age)
COAD	Colon excluding Rectum	Female	41	90	32~90	0.998891	0.997966	8.94859e-09	y=-4.02666490312632e-06*(age^5)+0.00116101943904319*(age^4)-0.129315501011385*(age^3)+6.99977357208563*(age^2)-183.227091003485*age+1855.40163255149
COAD	Colon excluding Rectum	Male	42	90	32~90	0.999034	0.998229	5.91299e-09	y=-3.08968998627916e-06*(age^5)+0.000882050084691282*(age^4)-0.0979678969882363*(age^3)+5.34833216074229*(age^2)-142.038245780744*age+1461.93692714558
ESCA	Esophagus	Female	20	51	20~52	0.995265	0.994318	5.24704e-07	y=0.000378242766030185*exp(0.163221026347249*age)
ESCA	Esophagus	Male	20	47	20~52	0.997009	0.996411	1.66268e-07	y=0.00105066942631738*exp(0.172311890017783*age)
ESCA	Esophagus	Male	47	90	32~90	0.999433	0.99896	1.19746e-09	y=7.68745420716429e-07*(age^5)-0.000246012976741679*(age^4)+0.0296137297057731*(age^3)-1.66280183488738*(age^2)+44.0821163173812*age-445.949345913436
ESCA	Esophagus	Female	51	90	22~90	0.999411	0.999042	1.08703e-12	y=-1.38293299177653e-08*(age^5)+5.33218703176428e-07*(age^4)+0.000252919040324943*(age^3)-0.0214632577564933*(age^2)+0.59961423207041*age-5.54163661639472
GBM	Glioblastoma	Male	20	46	20~57	0.997482	0.997063	4.99239e-09	y=0.0439381795779882*exp(0.0919954657978659*age)
GBM	Glioblastoma	Female	20	90	20~90	0.998753	0.997684	8.46508e-10	y=2.49563468987595e-09*(age^6)-8.31317133701398e-07*(age^5)+0.000104149872469742*(age^4)-0.00630142095404252*(age^3)+0.198874804814458*(age^2)-3.12560181953189*age+19.4242250550171
GBM	Glioblastoma	Male	46	90	22~90	0.999667	0.999518	1.241e-15	y=-9.61615180731545e-06*(age^4)+0.00178194154935523*(age^3)-0.108786001322972*(age^2)+2.77669207494791*age-24.9091264166791
KICH	Kidney	Female	20	90	20~90	0.995373	0.993317	1.70747e-10	y=-1.42387001877876e-05*(age^4)+0.00243174506329071*(age^3)-0.129690998558965*(age^2)+3.00010978240553*age-25.2627773120888
KICH	Kidney	Male	20	90	20~90	0.997088	0.995794	2.12926e-11	y=-3.30693447931141e-05*(age^4)+0.00558782358103703*(age^3)-0.29153259259097*(age^2)+6.34017531780552*age-49.4017152254995
KIRC	Kidney	Female	20	90	20~90	0.995373	0.993317	1.70747e-10	y=-1.42387001877876e-05*(age^4)+0.00243174506329071*(age^3)-0.129690998558965*(age^2)+3.00010978240553*age-25.2627773120888
KIRC	Kidney	Male	20	90	20~90	0.997088	0.995794	2.12926e-11	y=-3.30693447931141e-05*(age^4)+0.00558782358103703*(age^3)-0.29153259259097*(age^2)+6.34017531780552*age-49.4017152254995
KIRP	Kidney	Female	20	90	20~90	0.995373	0.993317	1.70747e-10	y=-1.42387001877876e-05*(age^4)+0.00243174506329071*(age^3)-0.129690998558965*(age^2)+3.00010978240553*age-25.2627773120888
KIRP	Kidney	Male	20	90	20~90	0.997088	0.995794	2.12926e-11	y=-3.30693447931141e-05*(age^4)+0.00558782358103703*(age^3)-0.29153259259097*(age^2)+6.34017531780552*age-49.4017152254995
LIHC	Liver	Male	20	51	20~57	0.983172	0.980367	1.49872e-06	y=0.00453705213378094*exp(0.152850618070996*age)
LIHC	Liver	Female	20	46	20~57	0.96191	0.955562	1.75215e-05	y=0.0105543988647664*exp(0.108966434343811*age)
LIHC	Liver	Female	46	90	32~90	0.991543	0.986711	2.48653e-07	y=-2.93708173559477e-06*(age^4)+0.000237814801516577*(age^3)+0.0247318625478318*(age^2)-2.2517769003142*age+42.7318656344634
LIHC	Liver	Male	51	90	47~90	0.98783	0.967548	0.00450836	y=-2.00063746995939e-05*(age^5)+0.00692715019946607*(age^4)-0.946994216346265*(age^3)+63.7752973381178*(age^2)-2110.87835673708*age+27443.4357505089
LUAD	Adenocarcinoma of the Lung and Bronchus	Female	20	90	20~90	0.998494	0.997553	4.63472e-11	y=-1.66644956208997e-06*(age^5)+0.000350808186943935*(age^4)-0.0268095394370381*(age^3)+0.96829391636232*(age^2)-16.756890718936*age+111.917237406847
LUAD	Adenocarcinoma of the Lung and Bronchus	Male	20	45	20~57	0.99787	0.997516	3.02042e-09	y=0.00104426680673043*exp(0.185474934434906*age)
LUAD	Adenocarcinoma of the Lung and Bronchus	Male	45	90	32~90	0.997962	0.996798	1.71556e-09	y=-0.000194295891649662*(age^4)+0.0422840780058835*(age^3)-3.23527148989669*(age^2)+105.400565791666*age-1243.62181198905
LUSC	Squamous Cell Carcinoma of the Lung and Bronchus	Female	20	46	20~57	0.995245	0.994453	3.3655e-08	y=5.27134046019013e-05*exp(0.210828149000921*age)
LUSC	Squamous Cell Carcinoma of the Lung and Bronchus	Male	20	50	20~57	0.982545	0.979635	1.67302e-06	y=0.000153231746147923*exp(0.202746146084821*age)
LUSC	Squamous Cell Carcinoma of the Lung and Bronchus	Female	46	90	37~90	0.992869	0.988116	1.4425e-06	y=-0.000119286827155564*(age^4)+0.0268918441022752*(age^3)-2.16937603052484*(age^2)+75.2245389897514*age-952.344445877312
LUSC	Squamous Cell Carcinoma of the Lung and Bronchus	Male	50	90	37~90	0.996699	0.994498	1.43557e-07	y=-0.000185729696257378*(age^4)+0.041607544646147*(age^3)-3.32305490356664*(age^2)+113.968514411717*age-1427.3695325594
MESO	Mesothelioma	Female	20	50	20~57	0.971562	0.966822	7.2653e-06	y=0.00442799325455587*exp(0.0858857983148453*age)
MESO	Mesothelioma	Male	20	90	20~90	0.999905	0.999823	1.03643e-13	y=-6.85161276078182e-09*(age^6)+1.97782592807025e-06*(age^5)-0.000226682487574899*(age^4)+0.0133001133310686*(age^3)-0.422094707363778*(age^2)+6.87527529571751*age-44.8945299713472
MESO	Mesothelioma	Female	50	90	42~90	0.998678	0.99762	2.22294e-07	y=-4.84937555796754e-06*(age^4)+0.00118037934250359*(age^3)-0.103844128485866*(age^2)+3.96536129106884*age-55.5626151444311
PAAD	Pancreas	Female	20	90	20~90	0.999715	0.999537	5.9578e-14	y=-5.60656506148406e-07*(age^5)+0.000126538222668254*(age^4)-0.0103146016888662*(age^3)+0.400483920039629*(age^2)-7.48120927744618*age+54.2587748348587
PAAD	Pancreas	Male	20	90	20~90	0.999937	0.999898	1.38019e-16	y=-5.9335404346082e-07*(age^5)+0.000121168709073892*(age^4)-0.00855679618882024*(age^3)+0.277851548184544*(age^2)-4.19407077064424*age+23.6533631992739
READ	Rectum	Female	20	37	20~57	0.957782	0.950746	2.38966e-05	y=0.0290871499497415*exp(0.119181195731594*age)
READ	Rectum	Male	20	38	20~57	0.966927	0.961415	1.14476e-05	y=0.0212682760860168*exp(0.133124656733892*age)
READ	Rectum	Female	37	90	32~90	0.982165	0.967302	3.64876e-05	y=-1.0255602408004e-06*(age^5)+0.000317624528467405*(age^4)-0.0382636422737954*(age^3)+2.23040706005391*(age^2)-62.1133255394962*age+660.844914622773
READ	Rectum	Male	38	90	32~90	0.992743	0.986695	2.48796e-06	y=-1.27485698681728e-06*(age^5)+0.000395609061317435*(age^4)-0.0480660443839882*(age^3)+2.84438731984947*(age^2)-80.5873439115756*age+871.577230636861
SKCM	Melanoma of the Skin	Male	20	90	20~90	0.999941	0.999905	1.06832e-16	y=-1.16011301484446e-06*(age^5)+0.000266685705526955*(age^4)-0.0223785210913915*(age^3)+0.896573118369678*(age^2)-16.9114246926117*age+121.415254961926
SKCM	Melanoma of the Skin	Female	20	90	20~90	0.999277	0.998956	4.03698e-14	y=-8.02441084097755e-06*(age^4)+0.00157032837239435*(age^3)-0.102192933670623*(age^2)+3.4262443390764*age-37.3787298317087
STAD	Stomach	Male	20	90	20~90	0.999852	0.999759	4.34131e-15	y=-4.46316833425932e-07*(age^5)+0.000102776714180701*(age^4)-0.00875112791786345*(age^3)+0.361116702190855*(age^2)-7.16559007685199*age+54.5923583455616
STAD	Stomach	Female	20	90	20~90	0.999938	0.999884	2.37529e-14	y=-5.01696890173524e-09*(age^6)+1.32160588456098e-06*(age^5)-0.00013411869699538*(age^4)+0.00665113690569122*(age^3)-0.160958744684841*(age^2)+1.71871132852502*age-5.24557541787618
THCA	Thyroid	Male	20	90	20~90	0.990842	0.986772	3.67369e-09	y=-4.2283752906138e-06*(age^4)+0.00069168790704564*(age^3)-0.040195685764979*(age^2)+1.3462596851357*age-14.1419133146474
THCA	Thyroid	Female	20	90	20~90	0.986373	0.982285	1.26459e-09	y=0.000118803893163884*(age^3)-0.0430404507381574*(age^2)+3.53860542144608*age-46.739432336785
