# Supplementary material for: Elucidation of Factors Affecting the Age-Dependent Cancer Occurrence Rates
Source: Int J Mol Sci. 2024 Dec 31;26(1):275. doi: 10.3390/ijms26010275 (PMC11720044; doi:10.3390/ijms26010275)
Supplement: Supplementary file 1 [file ijms-26-00275-s001.zip › Table S2.xlsx]

## Sheet: Number of stem cell
Table S2. The total numbers of stem cell divisions in different organs from birth to specified time
Table S2A. Number of stem cells in different organs, collected from Tomasetti et al.
Cancer	Description	Total number of normal cells* in tissue of origin	Number of normal stem cells* in tissue of origin	Number of divisions of each stem cell per year	Number of divisions of each stem cell per lifetime (d)	Cumulative number of divisions of all stem cells per lifetime (lscd)
COAD	Colon adenocarcinoma	3*10^10	2*10^8	73	5840	1.168*10^12
ESCA	Esophageal carcinoma	3.24*10^9	8.64*10^5	17.4	1390	1.203*10^9
LIHC	Liver hepatocellular carcinoma	2.41*10^11	3.01*10^9	0.9125	88	2.709*10^11
LUAD	Lung adenocarcinoma	4.34*10^11	1.22*10^9	0.07	5.6	9.272*10^9
SKCM	Skin Cutaneous Melanoma	3.8*10^9	3.8 *10^9	2.48	199	7.638*10^11
PAAD	Pancreatic adenocarcinoma	1.672*10^11	4.18*10^9	1	80	3.428*10^11
TGCT	Testicular Germ Cell Tumors	2.16*10^10	7.2*10^6	5.8	463	3.348*10^9
THCA	Thyroid carcinoma	10^10	6.5*10^7	0.087	7	5.850*10^8

## Sheet: Age-dependent cancer risk
Table S2B. The age-dependent cancer-risk level (The total number of stem-cell divisions, 109 divisions)
Age	COAD	ESCA	LIHC	LUAD	PAAD	SKCM	TGCT	THCA
20	292.4	0.3024	60.9525	4.148	91.96	196.08	0.8496	0.2431
21	307	0.317434	63.6991	4.2334	96.14	205.504	0.89136	0.248755
22	321.6	0.332467	66.4457	4.3188	100.32	214.928	0.93312	0.25441
23	336.2	0.347501	69.1924	4.4042	104.5	224.352	0.97488	0.260065
24	350.8	0.362534	71.939	4.4896	108.68	233.776	1.01664	0.26572
25	365.4	0.377568	74.6856	4.575	112.86	243.2	1.0584	0.271375
26	380	0.392602	77.4322	4.6604	117.04	252.624	1.10016	0.27703
27	394.6	0.407635	80.1789	4.7458	121.22	262.048	1.14192	0.282685
28	409.2	0.422669	82.9255	4.8312	125.4	271.472	1.18368	0.28834
29	423.8	0.437702	85.6721	4.9166	129.58	280.896	1.22544	0.293995
30	438.4	0.452736	88.4187	5.002	133.76	290.32	1.2672	0.29965
31	453	0.46777	91.1654	5.0874	137.94	299.744	1.30896	0.305305
32	467.6	0.482803	93.912	5.1728	142.12	309.168	1.35072	0.31096
33	482.2	0.497837	96.6586	5.2582	146.3	318.592	1.39248	0.316615
34	496.8	0.51287	99.4052	5.3436	150.48	328.016	1.43424	0.32227
35	511.4	0.527904	102.152	5.429	154.66	337.44	1.476	0.327925
36	526	0.542938	104.898	5.5144	158.84	346.864	1.51776	0.33358
37	540.6	0.557971	107.645	5.5998	163.02	356.288	1.55952	0.339235
38	555.2	0.573005	110.392	5.6852	167.2	365.712	1.60128	0.34489
39	569.8	0.588038	113.138	5.7706	171.38	375.136	1.64304	0.350545
40	584.4	0.603072	115.885	5.856	175.56	384.56	1.6848	0.3562
41	599	0.618106	118.632	5.9414	179.74	393.984	1.72656	0.361855
42	613.6	0.633139	121.378	6.0268	183.92	403.408	1.76832	0.36751
43	628.2	0.648173	124.125	6.1122	188.1	412.832	1.81008	0.373165
44	642.8	0.663206	126.871	6.1976	192.28	422.256	1.85184	0.37882
45	657.4	0.67824	129.618	6.283	196.46	431.68	1.8936	0.384475
46	672	0.693274	132.365	6.3684	200.64	441.104	1.93536	0.39013
47	686.6	0.708307	135.111	6.4538	204.82	450.528	1.97712	0.395785
48	701.2	0.723341	137.858	6.5392	209	459.952	2.01888	0.40144
49	715.8	0.738374	140.605	6.6246	213.18	469.376	2.06064	0.407095
50	730.4	0.753408	143.351	6.71	217.36	478.8	2.1024	0.41275
51	745	0.768442	146.098	6.7954	221.54	488.224	2.14416	0.418405
52	759.6	0.783475	148.844	6.8808	225.72	497.648	2.18592	0.42406
53	774.2	0.798509	151.591	6.9662	229.9	507.072	2.22768	0.429715
54	788.8	0.813542	154.338	7.0516	234.08	516.496	2.26944	0.43537
55	803.4	0.828576	157.084	7.137	238.26	525.92	2.3112	0.441025
56	818	0.84361	159.831	7.2224	242.44	535.344	2.35296	0.44668
57	832.6	0.858643	162.578	7.3078	246.62	544.768	2.39472	0.452335
58	847.2	0.873677	165.324	7.3932	250.8	554.192	2.43648	0.45799
59	861.8	0.88871	168.071	7.4786	254.98	563.616	2.47824	0.463645
60	876.4	0.903744	170.817	7.564	259.16	573.04	2.52	0.4693
61	891	0.918778	173.564	7.6494	263.34	582.464	2.56176	0.474955
62	905.6	0.933811	176.311	7.7348	267.52	591.888	2.60352	0.48061
63	920.2	0.948845	179.057	7.8202	271.7	601.312	2.64528	0.486265
64	934.8	0.963878	181.804	7.9056	275.88	610.736	2.68704	0.49192
65	949.4	0.978912	184.551	7.991	280.06	620.16	2.7288	0.497575
66	964	0.993946	187.297	8.0764	284.24	629.584	2.77056	0.50323
67	978.6	1.00898	190.044	8.1618	288.42	639.008	2.81232	0.508885
68	993.2	1.02401	192.79	8.2472	292.6	648.432	2.85408	0.51454
69	1007.8	1.03905	195.537	8.3326	296.78	657.856	2.89584	0.520195
70	1022.4	1.05408	198.284	8.418	300.96	667.28	2.9376	0.52585
71	1037	1.06911	201.03	8.5034	305.14	676.704	2.97936	0.531505
72	1051.6	1.08415	203.777	8.5888	309.32	686.128	3.02112	0.53716
73	1066.2	1.09918	206.524	8.6742	313.5	695.552	3.06288	0.542815
74	1080.8	1.11421	209.27	8.7596	317.68	704.976	3.10464	0.54847
75	1095.4	1.12925	212.017	8.845	321.86	714.4	3.1464	0.554125
76	1110	1.14428	214.763	8.9304	326.04	723.824	3.18816	0.55978
77	1124.6	1.15932	217.51	9.0158	330.22	733.248	3.22992	0.565435
78	1139.2	1.17435	220.257	9.1012	334.4	742.672	3.27168	0.57109
79	1153.8	1.18938	223.003	9.1866	338.58	752.096	3.31344	0.576745
80	1168.4	1.20442	225.75	9.272	342.76	761.52	3.3552	0.5824
81	1183	1.21945	228.497	9.3574	346.94	770.944	3.39696	0.588055
82	1197.6	1.23448	231.243	9.4428	351.12	780.368	3.43872	0.59371
83	1212.2	1.24952	233.99	9.5282	355.3	789.792	3.48048	0.599365
84	1226.8	1.26455	236.736	9.6136	359.48	799.216	3.52224	0.60502
85	1241.4	1.27958	239.483	9.699	363.66	808.64	3.564	0.610675
86	1256	1.29462	242.23	9.7844	367.84	818.064	3.60576	0.61633
87	1270.6	1.30965	244.976	9.8698	372.02	827.488	3.64752	0.621985
88	1285.2	1.32468	247.723	9.9552	376.2	836.912	3.68928	0.62764
89	1299.8	1.33972	250.47	10.0406	380.38	846.336	3.73104	0.633295
90	1314.4	1.35475	253.216	10.126	384.56	855.76	3.7728	0.63895
