# Supplementary material for: Elucidation of Factors Affecting the Age-Dependent Cancer Occurrence Rates
Source: Int J Mol Sci. 2024 Dec 31;26(1):275. doi: 10.3390/ijms26010275 (PMC11720044; doi:10.3390/ijms26010275)
Supplement: Supplementary file 1 [file ijms-26-00275-s001.zip › Table S3.xlsx]

## Sheet: Sheet1
Table S3. Regression models for age-dependent bloodborne levels of growth signals
Sex	Type	Symbol	Ensembl	Rsquared	Adjust Rsquared	Pvalue	Equation
Both sexes	Growth signal	BTC	ENSG00000174808	0.797018	0.695527	0.0412016	y=-0.0250892168678105*(age^2)+2.38887454724572*age+33.477584202371
Both sexes	Growth signal	TGFA	ENSG00000163235	0.60601	0.556761	0.00798662	y=-0.683302392164451*age+99.076006879049
Both sexes	Growth signal	BMP6	ENSG00000153162	0.77256	0.74413	0.000809576	y=1668.5638671798*(1/age)+64.6168406242883
Both sexes	Growth signal	TGFB1	ENSG00000105329	0.751268	0.651775	0.0308554	y=-0.0651626808193574*(age^2)+5.28636924948261*age+497.028499042561
Both sexes	Growth signal	BMP2	ENSG00000125845	0.818844	0.788651	0.00199977	y=2074.35426541575*(1/age)+74.0132589238391
Both sexes	Growth signal	PDGFD	ENSG00000170962	0.951665	0.941998	0.000177494	y=-57.5927565342516*(log2(age))+596.217485735953
Male	Growth signal	INHBC	ENSG00000175189	0.74909	0.648725	0.0315353	y=-0.026407921064902*(age^2)+2.37935464423104*age-0.804298173068873
Male	Growth signal	BMP2	ENSG00000125845	0.633693	0.581363	0.0102677	y=566.212159541985*(1/age)+99.0017962771789
Both sexes	Steroid hormone	estradiol	NA	0.973265	0.959897	2.49991e-06	y=-5.21999365502082e-05*(age^4)+0.0116976498287429*(age^3)-0.882440400694113*(age^2)+23.4219279283063*age-59.5555574829549
Both sexes	Steroid hormone	estradiol	NA	0.850045	0.833384	5.40915e-05	y=356.23954429834*exp(-0.0425276081020166*age)
Female	Growth signal	TGFB1	ENSG00000105329	0.873505	0.822907	0.00569091	y=-0.082095579998683*(age^2)+6.81534609276053*age+449.670705691419
Female	Growth signal	TGFA	ENSG00000163235	0.700481	0.657692	0.00489502	y=-0.448870484780284*age+84.7812345795539
