# Supplementary material for: Elucidation of Factors Affecting the Age-Dependent Cancer Occurrence Rates
Source: Int J Mol Sci. 2024 Dec 31;26(1):275. doi: 10.3390/ijms26010275 (PMC11720044; doi:10.3390/ijms26010275)
Supplement: Supplementary file 1 [file ijms-26-00275-s001.zip › Table S4.xlsx]

## Sheet: cell-cycle genes
Table S4. Cell-cycle genes
Table S4A. All cell-cycle genes
Symbol	Gene Names	Phase
AADAC	arylacetamide deacetylase	G2
ABCB1	ATP binding cassette subfamily B member 1	G2/M
ABCG4	ATP binding cassette subfamily G member 4	G2/M
ABHD4	abhydrolase domain containing 4	S
ABTB1	ankyrin repeat and BTB domain containing 1	S
ACACA	acetyl-CoA carboxylase alpha	G1/S
ACOT13	acyl-CoA thioesterase 13	G1/S
ACSL3	acyl-CoA synthetase long chain family member 3	G2/M
ACSL4	acyl-CoA synthetase long chain family member 4	G2
ACVR1	activin A receptor type 1	G1/S
ACVR1B	activin A receptor type 1B	G1/S
ACYP1	acylphosphatase 1	S
ADAM17	ADAM metallopeptidase domain 17	G1/S
ADAMTS1	ADAM metallopeptidase with thrombospondin type 1 motif 1	G1/S
ADAMTS1	ADAM metallopeptidase with thrombospondin type 1 motif 1	G1/S
ADAMTS3	ADAM metallopeptidase with thrombospondin type 1 motif 3	G1/S
ADAMTS3	ADAM metallopeptidase with thrombospondin type 1 motif 3	G1/S
ADAMTSL3	ADAMTS like 3	S
ADAT1	adenosine deaminase tRNA specific 1	S
ADAT1	adenosine deaminase tRNA specific 1	S
ADCK2	aarF domain containing kinase 2	S
ADCK2	aarF domain containing kinase 2	G1/S
ADCK2	aarF domain containing kinase 2	G1/S
ADCY1	adenylate cyclase 1	S
ADCY6	adenylate cyclase 6	G1/S
ADGRB1	adhesion G protein-coupled receptor B1	G1/S
ADGRB3	adhesion G protein-coupled receptor B3	G2
ADGRE5	adhesion G protein-coupled receptor E5	G2/M
ADGRG6	adhesion G protein-coupled receptor G6	G2
ADGRG6	adhesion G protein-coupled receptor G6	G2
ADIRF	adipogenesis regulatory factor	S
ADORA2B	adenosine A2b receptor	G2
ADRB2	adrenoceptor beta 2	G2
AFF1	AF4/FMR2 family member 1	G1/S
AFG3L1P	AFG3 like matrix AAA peptidase subunit 1, pseudogene	S
AGFG1	ArfGAP with FG repeats 1	G2/M
AGGF1	angiogenic factor with G-patch and FHA domains 1	G1/S
AHI1	Abelson helper integration site 1	G1/S
AHNAK	AHNAK nucleoprotein	M/G1
AIFM2	apoptosis inducing factor mitochondria associated 2	G2/M
AIMP1	aminoacyl tRNA synthetase complex interacting multifunctional protein 1	M/G1
AKAP5	A-kinase anchoring protein 5	G1/S
AKAP9	A-kinase anchoring protein 9	G2/M
AKIRIN2	akirin 2	G2
AKIRIN2	akirin 2	G2
ALG10	ALG10 alpha-1,2-glucosyltransferase	G1/S
ALPK1	alpha kinase 1	G2
AMD1	adenosylmethionine decarboxylase 1	G2
AMDHD2	amidohydrolase domain containing 2	G1/S
AMIGO2	adhesion molecule with Ig like domain 2	S
AMOTL1	angiomotin like 1	S
AMPH	amphiphysin	G1/S
AMY2B	amylase alpha 2B (pancreatic)	G2
ANGPT2	angiopoietin 2	M/G1
ANK3	ankyrin 3	G1/S
ANK3	ankyrin 3	G1/S
ANKEF1	ankyrin repeat and EF-hand domain containing 1	G1/S
ANKRA2	ankyrin repeat family A member 2	G1/S
ANKRA2	ankyrin repeat family A member 2	S
ANKRA2	ankyrin repeat family A member 2	S
ANKRD26	ankyrin repeat domain 26	S
ANKRD26	ankyrin repeat domain 26	G1/S
ANKRD28	ankyrin repeat domain 28	M/G1
ANKRD49	ankyrin repeat domain 49	G2
ANKRD9	ankyrin repeat domain 9	G1/S
ANLN	anillin actin binding protein	G2
ANO8	anoctamin 8	G1/S
ANP32E	acidic nuclear phosphoprotein 32 family member E	G2/M
ANTXR2	ANTXR cell adhesion molecule 2	G2/M
ANTXR2	ANTXR cell adhesion molecule 2	G2
ANXA1	annexin A1	M/G1
ANXA3	annexin A3	G2/M
AP1G1	adaptor related protein complex 1 subunit gamma 1	M/G1
AP1S1	adaptor related protein complex 1 subunit sigma 1	G1/S
AP1S1	adaptor related protein complex 1 subunit sigma 1	G1/S
AP1S2	adaptor related protein complex 1 subunit sigma 2	G2
AP2A2	adaptor related protein complex 2 subunit alpha 2	G2/M
AP2B1	adaptor related protein complex 2 subunit beta 1	G2/M
AP3M2	adaptor related protein complex 3 subunit mu 2	S
APBB3	amyloid beta precursor protein binding family B member 3	S
APC2	APC regulator of WNT signaling pathway 2	G1/S
APEX1	apurinic/apyrimidinic endodeoxyribonuclease 1	G1/S
APOBEC3C	apolipoprotein B mRNA editing enzyme catalytic subunit 3C	S
APOBEC3F	apolipoprotein B mRNA editing enzyme catalytic subunit 3F	S
APOL6	apolipoprotein L6	G1/S
APP	amyloid beta precursor protein	G2/M
APPBP2	amyloid beta precursor protein binding protein 2	M/G1
AREG	amphiregulin	S
ARHGAP11A	Rho GTPase activating protein 11A	G2
ARHGAP11A	Rho GTPase activating protein 11A	G2
ARHGAP11A	Rho GTPase activating protein 11A	G2
ARHGAP19	Rho GTPase activating protein 19	G2
ARHGAP20	Rho GTPase activating protein 20	S
ARHGAP25	Rho GTPase activating protein 25	G2/M
ARHGAP5-AS1	ARHGAP5 antisense RNA 1 (head to head)	G1/S
ARHGEF10	Rho guanine nucleotide exchange factor 10	M/G1
ARHGEF19	Rho guanine nucleotide exchange factor 19	G1/S
ARHGEF39	Rho guanine nucleotide exchange factor 39	G2/M
ARID3B	AT-rich interaction domain 3B	G2
ARIH2	ariadne RBR E3 ubiquitin protein ligase 2	G1/S
ARIH2	ariadne RBR E3 ubiquitin protein ligase 2	M/G1
ARL5B	ADP ribosylation factor like GTPase 5B	G1/S
ARL5B	ADP ribosylation factor like GTPase 5B	G1/S
ARL6IP1	ADP ribosylation factor like GTPase 6 interacting protein 1	G2/M
ARL6IP1	ADP ribosylation factor like GTPase 6 interacting protein 1	G2/M
ARL6IP6	ADP ribosylation factor like GTPase 6 interacting protein 6	G1/S
ARL8B	ADP ribosylation factor like GTPase 8B	G2
ARMC4	armadillo repeat containing 4	S
ARMC7	armadillo repeat containing 7	G2/M
ARMC8	armadillo repeat containing 8	G2/M
ARPC5L	actin related protein 2/3 complex subunit 5 like	G1/S
ARPP19	cAMP regulated phosphoprotein 19	G2/M
ARRDC1-AS1	ARRDC1 antisense RNA 1	G1/S
ARRDC3	arrestin domain containing 3	G1/S
ASB13	ankyrin repeat and SOCS box containing 13	S
ASB14	ankyrin repeat and SOCS box containing 14	S
ASB7	ankyrin repeat and SOCS box containing 7	G2/M
ASCC3	activating signal cointegrator 1 complex subunit 3	S
ASCC3	activating signal cointegrator 1 complex subunit 3	S
ASH1L	ASH1 like histone lysine methyltransferase	G1/S
ASIC1	acid sensing ion channel subunit 1	G1/S
ASPH	aspartate beta-hydroxylase	S
ASPM	abnormal spindle microtubule assembly	G2/M
ASPM	abnormal spindle microtubule assembly	G2/M
ASTE1	asteroid homolog 1	G1/S
ATAD2	ATPase family AAA domain containing 2	G1/S
ATAD2	ATPase family AAA domain containing 2	G1/S
ATAT1	alpha tubulin acetyltransferase 1	G1/S
ATF3	activating transcription factor 3	S
ATF5	activating transcription factor 5	G2/M
ATF7IP2	activating transcription factor 7 interacting protein 2	G2/M
ATG2B	autophagy related 2B	S
ATG3	autophagy related 3	G1/S
ATG7	autophagy related 7	G2/M
ATL2	atlastin GTPase 2	G2
ATM	ATM serine/threonine kinase	G2
ATP1B1	ATPase Na+/K+ transporting subunit beta 1	S
ATP2A2	ATPase sarcoplasmic/endoplasmic reticulum Ca2+ transporting 2	G2/M
ATP6V0E2	ATPase H+ transporting V0 subunit e2	S
AURKA	aurora kinase A	G2/M
AURKA	aurora kinase A	G2/M
AURKB	aurora kinase B	M
AURKC	aurora kinase C	M
AVIL	advillin	G1/S
AZI2	5-azacytidine induced 2	G2/M
AZIN2	antizyme inhibitor 2	G1/S
B2M	beta-2-microglobulin	M/G1
B3GALT6	beta-1,3-galactosyltransferase 6	S
BAALC	BAALC binder of MAP3K1 and KLF4	G1/S
BAG3	BCL2 associated athanogene 3	G2/M
BAG3	BCL2 associated athanogene 3	G2/M
BAIAP2	BAI1 associated protein 2	M/G1
BAMBI	BMP and activin membrane bound inhibitor	G1/S
BANP	BTG3 associated nuclear protein	G2/M
BARD1	BRCA1 associated RING domain 1	G1/S
BBC3	BCL2 binding component 3	G1/S
BBS4	Bardet-Biedl syndrome 4	G1/S
BBX	BBX high mobility group box domain containing	S
BCAR3	BCAR3 adaptor protein, NSP family member	G2
BCAT1	branched chain amino acid transaminase 1	G1/S
BCL11A	BAF chromatin remodeling complex subunit BCL11A	G1/S
BCL11A	BAF chromatin remodeling complex subunit BCL11A	G1/S
BCL11A	BAF chromatin remodeling complex subunit BCL11A	G1/S
BCL11B	BAF chromatin remodeling complex subunit BCL11B	M/G1
BCL2	BCL2 apoptosis regulator	S
BCL2L11	BCL2 like 11	G1/S
BCL2L11	BCL2 like 11	G1/S
BCL2L11	BCL2 like 11	G1/S
BCL6	BCL6 transcription repressor	G1/S
BCL7A	BAF chromatin remodeling complex subunit BCL7A	S
BCORL1	BCL6 corepressor like 1	G1/S
BDKRB1	bradykinin receptor B1	G2/M
BEX4	brain expressed X-linked 4	S
BFAR	bifunctional apoptosis regulator	S
BHLHE41	basic helix-loop-helix family member e41	G1/S
BIN1	bridging integrator 1	G1/S
BIRC3	baculoviral IAP repeat containing 3	G2
BIRC5	baculoviral IAP repeat containing 5	M/G1
BLM	BLM RecQ like helicase	G2
BLM	BLM RecQ like helicase	M
BMF	Bcl2 modifying factor	G1/S
BMP7	bone morphogenetic protein 7	G1/S
BOD1L1	biorientation of chromosomes in cell division 1 like 1	S
BPGM	bisphosphoglycerate mutase	M/G1
BRCA1	BRCA1 DNA repair associated	G1/S
BRCA2	BRCA2 DNA repair associated	G1/S
BRD2	bromodomain containing 2	G2
BRD2	bromodomain containing 2	G2/M
BRD3	bromodomain containing 3	S
BRD3	bromodomain containing 3	S
BRD4	bromodomain containing 4	M/G1
BRD8	bromodomain containing 8	G2
BRI3BP	BRI3 binding protein	S
BRI3BP	BRI3 binding protein	S
BRIP1	BRCA1 interacting protein C-terminal helicase 1	G1/S
BRIP1	BRCA1 interacting protein C-terminal helicase 1	G1/S
BRSK1	BR serine/threonine kinase 1	G2
BRSK2	BR serine/threonine kinase 2	G2/M
BTBD10	BTB domain containing 10	G2
BTBD3	BTB domain containing 3	G2
BTBD7	BTB domain containing 7	M/G1
BTG3	BTG anti-proliferation factor 3	G2
BTN2A1	butyrophilin subfamily 2 member A1	G2
BTN2A2	butyrophilin subfamily 2 member A2	G2
BTN2A2	butyrophilin subfamily 2 member A2	S
BTN2A2	butyrophilin subfamily 2 member A2	S
BTN3A3	butyrophilin subfamily 3 member A3	G1/S
BTRC	beta-transducin repeat containing E3 ubiquitin protein ligase	G2/M
BUB1	BUB1 mitotic checkpoint serine/threonine kinase	G2/M
BUB1B	BUB1 mitotic checkpoint serine/threonine kinase B	G2/M
BUB3	BUB3 mitotic checkpoint protein	M/G1
BUB3	BUB3 mitotic checkpoint protein	G2/M
C16orf72	chromosome 16 open reading frame 72	G2/M
C19orf25	chromosome 19 open reading frame 25	G2/M
C1GALT1	core 1 synthase, glycoprotein-N-acetylgalactosamine 3-beta-galactosyltransferase 1	G1/S
C1QTNF2	C1q and TNF related 2	G1/S
C1QTNF2	C1q and TNF related 2	G1/S
C2CD4C	C2 calcium dependent domain containing 4C	G1/S
C6orf62	chromosome 6 open reading frame 62	M/G1
C9orf116	chromosome 9 open reading frame 116	S
CA2	carbonic anhydrase 2	S
CABYR	calcium binding tyrosine phosphorylation regulated	G2/M
CACNA1C	calcium voltage-gated channel subunit alpha1 C	S
CALD1	caldesmon 1	G2
CALM2	calmodulin 2	G2
CALU	calumenin	M/G1
CAMK2A	calcium/calmodulin dependent protein kinase II alpha	G1/S
CAMK4	calcium/calmodulin dependent protein kinase IV	G1/S
CAPN1	calpain 1	G1/S
CAPN14	calpain 14	G1/S
CAPS2	calcyphosine 2	G1/S
CARD14	caspase recruitment domain family member 14	G1/S
CARD9	caspase recruitment domain family member 9	G2/M
CASC2	cancer susceptibility 2	G1/S
CASP2	caspase 2	G1/S
CASP6	caspase 6	G1/S
CASP8AP2	caspase 8 associated protein 2	G1/S
CBFB	core-binding factor subunit beta	M/G1
CBLB	Cbl proto-oncogene B	G1/S
CCAR2	cell cycle and apoptosis regulator 2	G1/S
CCIN	calicin	M/G1
CCNA2	cyclin A2	G2/M
CCNB1	cyclin B1	G2/M
CCNB2	cyclin B2	G2/M
CCND3	cyclin D3	G1/S
CCNE1	cyclin E1	G1/S
CCNE2	cyclin E2	G1/S
CCNF	cyclin F	G2
CCNF	cyclin F	G2
CCNK	cyclin K	G2/M
CCR7	C-C motif chemokine receptor 7	S
CCT4	chaperonin containing TCP1 subunit 4	M/G1
CD200	CD200 molecule	G1/S
CD247	CD247 molecule	G1/S
CDC20	cell division cycle 20	G2/M
CDC25A	cell division cycle 25A	G1/S
CDC25B	cell division cycle 25B	G2/M
CDC25C	cell division cycle 25C	G2/M
CDC27	cell division cycle 27	G2
CDC34	cell division cycle 34	G1/S
CDC40	cell division cycle 40	M/G1
CDC42EP2	CDC42 effector protein 2	G2/M
CDC45	cell division cycle 45	G1/S
CDC6	cell division cycle 6	G1/S
CDC7	cell division cycle 7	G2/M
CDC7	cell division cycle 7	G1/S
CDCA2	cell division cycle associated 2	G2
CDCA2	cell division cycle associated 2	G2
CDCA3	cell division cycle associated 3	G2/M
CDCA3	cell division cycle associated 3	G2/M
CDCA7L	cell division cycle associated 7 like	G1/S
CDCA8	cell division cycle associated 8	G2/M
CDH10	cadherin 10	G1/S
CDH18	cadherin 18	G1/S
CDH24	cadherin 24	G1/S
CDK1	cyclin dependent kinase 1	G2
CDK1	cyclin dependent kinase 1	G2/M
CDK1	cyclin dependent kinase 1	G2
CDK14	cyclin dependent kinase 14	G2/M
CDK2	cyclin dependent kinase 2	G1/S
CDK2	cyclin dependent kinase 2	G2/M
CDK2	cyclin dependent kinase 2	G1
CDK3	cyclin dependent kinase 3	M
CDK3	cyclin dependent kinase 3	G1/S
CDK4	cyclin dependent kinase 4	G1/S
CDK4	cyclin dependent kinase 4	G2/M
CDK6	cyclin dependent kinase 6	G1/S
CDK6	cyclin dependent kinase 6	M
CDK7	cyclin dependent kinase 7	G1/S
CDK7	cyclin dependent kinase 7	G2/M
CDKL2	cyclin dependent kinase like 2	G1/S
CDKN1A	cyclin dependent kinase inhibitor 1A	S
CDKN1A	cyclin dependent kinase inhibitor 1A	S
CDKN1C	cyclin dependent kinase inhibitor 1C	G1/S
CDKN2C	cyclin dependent kinase inhibitor 2C	G2
CDKN2D	cyclin dependent kinase inhibitor 2D	G2
CDKN3	cyclin dependent kinase inhibitor 3	M/G1
CDO1	cysteine dioxygenase type 1	G2
CDR2	cerebellar degeneration related protein 2	G2
CDR2	cerebellar degeneration related protein 2	G2
CDT1	chromatin licensing and DNA replication factor 1	G1/S
CDT1	chromatin licensing and DNA replication factor 1	S
CDV3	CDV3 homolog	G2
CDYL	chromodomain Y like	G2
CEACAM1	carcinoembryonic antigen related cell adhesion molecule 1	G2/M
CEBPA	CCAAT enhancer binding protein alpha	S
CEBPA	CCAAT enhancer binding protein alpha	G1/S
CELSR1	cadherin EGF LAG seven-pass G-type receptor 1	G2/M
CENPA	centromere protein A	G2
CENPE	centromere protein E	G2
CENPF	centromere protein F	G2/M
CENPF	centromere protein F	G2/M
CENPI	centromere protein I	G2
CENPQ	centromere protein Q	G1/S
CENPU	centromere protein U	G1/S
CEP164	centrosomal protein 164	G2/M
CEP250	centrosomal protein 250	G2/M
CEP290	centrosomal protein 290	S
CEP290	centrosomal protein 290	G1/S
CEP295	centrosomal protein 295	S
CEP55	centrosomal protein 55	G2/M
CEP68	centrosomal protein 68	G1/S
CEP70	centrosomal protein 70	M/G1
CEP70	centrosomal protein 70	M/G1
CFAP45	cilia and flagella associated protein 45	G2/M
CFLAR	CASP8 and FADD like apoptosis regulator	G2
CHAF1A	chromatin assembly factor 1 subunit A	G1/S
CHAF1B	chromatin assembly factor 1 subunit B	G1/S
CHD7	chromodomain helicase DNA binding protein 7	G1/S
CHD9	chromodomain helicase DNA binding protein 9	G1/S
CHDH	choline dehydrogenase	G1/S
CHEK1	checkpoint kinase 1	G1/S
CHEK2	checkpoint kinase 2	G2/M
CHIC2	cysteine rich hydrophobic domain 2	S
CHKA	choline kinase alpha	G2/M
CHMP1B	charged multivesicular body protein 1B	G1/S
CHMP7	charged multivesicular body protein 7	M
CHRNA10	cholinergic receptor nicotinic alpha 10 subunit	G2/M
CHST6	carbohydrate sulfotransferase 6	G1/S
CHST7	carbohydrate sulfotransferase 7	G2/M
CISH	cytokine inducible SH2 containing protein	G2/M
CIT	citron rho-interacting serine/threonine kinase	G2/M
CKAP2	cytoskeleton associated protein 2	G2
CKAP2	cytoskeleton associated protein 2	G2
CKS1B	CDC28 protein kinase regulatory subunit 1B	M/G1
CKS2	CDC28 protein kinase regulatory subunit 2	G2/M
CLCN2	chloride voltage-gated channel 2	G1/S
CLDN12	claudin 12	G2
CLDN9	claudin 9	G1/S
CLEC2B	C-type lectin domain family 2 member B	G2/M
CLEC4A	C-type lectin domain family 4 member A	G2/M
CLEC4D	C-type lectin domain family 4 member D	S
CLK1	CDC like kinase 1	G2
CLK4	CDC like kinase 4	G2/M
CLMP	CXADR like membrane protein	G2/M
CLN8	CLN8 transmembrane ER and ERGIC protein	S
CLPX	caseinolytic mitochondrial matrix peptidase chaperone subunit	M/G1
CLSPN	claspin	S
CLTC	clathrin heavy chain	G2/M
CMTM3	CKLF like MARVEL transmembrane domain containing 3	G2
CNBP	CCHC-type zinc finger nucleic acid binding protein	M/G1
CNNM3	cyclin and CBS domain divalent metal cation transport mediator 3	G1/S
CNOT4	CCR4-NOT transcription complex subunit 4	G2/M
CNTRL	centriolin	G2/M
CNTRL	centriolin	S
CNTROB	centrobin, centriole duplication and spindle assembly protein	M/G1
COA6	cytochrome c oxidase assembly factor 6	G1/S
COG5	component of oligomeric golgi complex 5	S
COL27A1	collagen type XXVII alpha 1 chain	M/G1
COL4A1	collagen type IV alpha 1 chain	M/G1
COL4A4	collagen type IV alpha 4 chain	S
COQ7	coenzyme Q7, hydroxylase	M/G1
COX7B	cytochrome c oxidase subunit 7B	S
CPA3	carboxypeptidase A3	G2/M
CPM	carboxypeptidase M	G1/S
CPNE8	copine 8	G1/S
CREB5	cAMP responsive element binding protein 5	S
CREBL2	cAMP responsive element binding protein like 2	G1/S
CRIP2	cysteine rich protein 2	S
CRLF3	cytokine receptor like factor 3	G2
CROT	carnitine O-octanoyltransferase	G1/S
CSAD	cysteine sulfinic acid decarboxylase	G1/S
CSNK1D	casein kinase 1 delta	G2
CSNK1E	casein kinase 1 epsilon	G2/M
CSPG4	chondroitin sulfate proteoglycan 4	G2/M
CSRNP2	cysteine and serine rich nuclear protein 2	G2/M
CSTF1	cleavage stimulation factor subunit 1	G2
CSTF2T	cleavage stimulation factor subunit 2 tau variant	G1/S
CTDNEP1	CTD nuclear envelope phosphatase 1	M
CTDSP1	CTD small phosphatase 1	G1/S
CTDSP2	CTD small phosphatase 2	G1/S
CTDSPL	CTD small phosphatase like	G1/S
CTNNA1	catenin alpha 1	M/G1
CTNNB1	catenin beta 1	G1/S
CTNNBIP1	catenin beta interacting protein 1	G2/M
CTNND1	catenin delta 1	G2/M
CTRL	chymotrypsin like	G2/M
CTSK	cathepsin K	G2/M
CTSZ	cathepsin Z	G1/S
CTTNBP2	cortactin binding protein 2	G1/S
CUL5	cullin 5	G1/S
CXADR	CXADR Ig-like cell adhesion molecule	G1/S
CXADR	CXADR Ig-like cell adhesion molecule	G1/S
CXCL8	C-X-C motif chemokine ligand 8	S
CXXC4	CXXC finger protein 4	G1/S
CYHR1	cysteine and histidine rich 1	G1/S
CYHR1	cysteine and histidine rich 1	G1/S
CYP1A1	cytochrome P450 family 1 subfamily A member 1	G2
CYP26B1	cytochrome P450 family 26 subfamily B member 1	G1/S
CYP2R1	cytochrome P450 family 2 subfamily R member 1	S
CYP2U1	cytochrome P450 family 2 subfamily U member 1	S
CYP2U1	cytochrome P450 family 2 subfamily U member 1	S
CYTH2	cytohesin 2	S
DAAM1	dishevelled associated activator of morphogenesis 1	S
DAAM1	dishevelled associated activator of morphogenesis 1	S
DAPK3	death associated protein kinase 3	M
DBF4	DBF4 zinc finger	G2
DBF4	DBF4 zinc finger	G2/M
DBF4B	DBF4 zinc finger B	G2/M
DCBLD2	discoidin, CUB and LCCL domain containing 2	M/G1
DCLRE1B	DNA cross-link repair 1B	G1/S
DCLRE1C	DNA cross-link repair 1C	G2
DCLRE1C	DNA cross-link repair 1C	G2
DCP2	decapping mRNA 2	G2
DDAH1	dimethylarginine dimethylaminohydrolase 1	S
DDAH1	dimethylarginine dimethylaminohydrolase 1	G2
DDHD1	DDHD domain containing 1	G1/S
DDIT3	DNA damage inducible transcript 3	G1/S
DDX10	DEAD-box helicase 10	G2/M
DDX10	DEAD-box helicase 10	G2
DDX11	DEAD/H-box helicase 11	S
DDX17	DEAD-box helicase 17	M/G1
DDX39B	DExD-box helicase 39B	M/G1
DDX3X	DEAD-box helicase 3 X-linked	G1/S
DDX52	DExD-box helicase 52	G2/M
DEFB103A	defensin beta 103A	G2/M
DEPDC1	DEP domain containing 1	G2
DEPDC1	DEP domain containing 1	G2/M
DEPDC1B	DEP domain containing 1B	G2/M
DGAT2	diacylglycerol O-acyltransferase 2	G1/S
DGCR8	DGCR8 microprocessor complex subunit	S
DHFR	dihydrofolate reductase	G1/S
DHX32	DEAH-box helicase 32 (putative)	G1/S
DIDO1	death inducer-obliterator 1	G1/S
DIS3L2	DIS3 like 3'-5' exoribonuclease 2	M
DISC1	DISC1 scaffold protein	G1/S
DLG1	discs large MAGUK scaffold protein 1	G2
DLGAP1	DLG associated protein 1	S
DLGAP4	DLG associated protein 4	G2
DLGAP5	DLG associated protein 5	G2/M
DLX4	distal-less homeobox 4	G1/S
DMRTA1	DMRT like family A1	G1/S
DNAJA1	DnaJ heat shock protein family (Hsp40) member A1	G2/M
DNAJA1	DnaJ heat shock protein family (Hsp40) member A1	M/G1
DNAJA4	DnaJ heat shock protein family (Hsp40) member A4	G2/M
DNAJA4	DnaJ heat shock protein family (Hsp40) member A4	G2/M
DNAJB1	DnaJ heat shock protein family (Hsp40) member B1	G2
DNAJB4	DnaJ heat shock protein family (Hsp40) member B4	G2
DNAJB6	DnaJ heat shock protein family (Hsp40) member B6	G2/M
DNAJC3	DnaJ heat shock protein family (Hsp40) member C3	G1/S
DNAJC3	DnaJ heat shock protein family (Hsp40) member C3	G1/S
DNM2	dynamin 2	G2/M
DNM3	dynamin 3	G1/S
DOCK11	dedicator of cytokinesis 11	S
DOCK7	dedicator of cytokinesis 7	S
DOK6	docking protein 6	G1/S
DONSON	downstream neighbor of SON	G1/S
DONSON	downstream neighbor of SON	G1/S
DPF3	double PHD fingers 3	G1/S
DRAP1	DR1 associated protein 1	M/G1
DRD2	dopamine receptor D2	M/G1
DSCC1	DNA replication and sister chromatid cohesion 1	G1/S
DSN1	DSN1 component of MIS12 kinetochore complex	G1/S
DSP	desmoplakin	G2/M
DTNA	dystrobrevin alpha	G1/S
DTX3L	deltex E3 ubiquitin ligase 3L	G1/S
DUSP1	dual specificity phosphatase 1	S
DUSP1	dual specificity phosphatase 1	S
DUSP10	dual specificity phosphatase 10	G1/S
DUSP10	dual specificity phosphatase 10	G1/S
DUSP6	dual specificity phosphatase 6	G2
DUT	deoxyuridine triphosphatase	G1/S
DYNLL1	dynein light chain LC8-type 1	G2/M
DYNLL1	dynein light chain LC8-type 1	G2/M
DYRK2	dual specificity tyrosine phosphorylation regulated kinase 2	M/G1
DYRK2	dual specificity tyrosine phosphorylation regulated kinase 2	G2/M
DZIP3	DAZ interacting zinc finger protein 3	G2/M
E2F1	E2F transcription factor 1	S
E2F2	E2F transcription factor 2	G1/S
E2F5	E2F transcription factor 5	G2
E2F7	E2F transcription factor 7	S
EAF2	ELL associated factor 2	G1/S
ECT2	epithelial cell transforming 2	G2
ECT2	epithelial cell transforming 2	G2
ECT2	epithelial cell transforming 2	G2
EDA	ectodysplasin A	G1/S
EFCAB14	EF-hand calcium binding domain 14	G2/M
EFNA1	ephrin A1	G2/M
EFNA3	ephrin A3	G1/S
EGFR	epidermal growth factor receptor	G1/S
EHD1	EH domain containing 1	G2/M
EHMT2	euchromatic histone lysine methyltransferase 2	G1/S
EIF3F	eukaryotic translation initiation factor 3 subunit F	G2/M
EIF3J	eukaryotic translation initiation factor 3 subunit J	G2/M
EIF3L	eukaryotic translation initiation factor 3 subunit L	G1/S
EIF4E	eukaryotic translation initiation factor 4E	G2
EIF4E	eukaryotic translation initiation factor 4E	G2
EIF4E	eukaryotic translation initiation factor 4E	M/G1
EIF4E	eukaryotic translation initiation factor 4E	M/G1
EIF4E	eukaryotic translation initiation factor 4E	G2
EIF5	eukaryotic translation initiation factor 5	S
EIF5	eukaryotic translation initiation factor 5	M/G1
ELAVL2	ELAV like RNA binding protein 2	G1/S
EMILIN2	elastin microfibril interfacer 2	G2/M
ENC1	ectodermal-neural cortex 1	G2
ENPP4	ectonucleotide pyrophosphatase/phosphodiesterase 4	G1/S
ENPP5	ectonucleotide pyrophosphatase/phosphodiesterase family member 5	G1/S
ENSA	endosulfine alpha	G2/M
EPB41L4B	erythrocyte membrane protein band 4.1 like 4B	G1/S
EPB41L5	erythrocyte membrane protein band 4.1 like 5	G1/S
EPC1	enhancer of polycomb homolog 1	G2
EPHB3	EPH receptor B3	G2/M
ERC1	ELKS/RAB6-interacting/CAST family member 1	S
ERCC6L2	ERCC excision repair 6 like 2	S
ERLIN2	ER lipid raft associated 2	G1/S
ERN1	endoplasmic reticulum to nucleus signaling 1	G2/M
ERRFI1	ERBB receptor feedback inhibitor 1	S
ESPL1	extra spindle pole bodies like 1, separase	G2/M
ETS2	ETS proto-oncogene 2, transcription factor	G2
EVI2A	ecotropic viral integration site 2A	G2/M
EVI5	ecotropic viral integration site 5	G2
EXO1	exonuclease 1	G1/S
EXOC8	exocyst complex component 8	G2
EXPH5	exophilin 5	G2
EYA3	EYA transcriptional coactivator and phosphatase 3	G2/M
EZH2	enhancer of zeste 2 polycomb repressive complex 2 subunit	G1/S
EZR	ezrin	G2/M
F11R	F11 receptor	M/G1
F2RL2	coagulation factor II thrombin receptor like 2	G1/S
FAIM2	Fas apoptotic inhibitory molecule 2	G2/M
FAM110A	family with sequence similarity 110 member A	G2
FAM110A	family with sequence similarity 110 member A	G2
FAM117B	family with sequence similarity 117 member B	G1/S
FAM120C	family with sequence similarity 120C	G1/S
FAM171B	family with sequence similarity 171 member B	S
FAM20C	FAM20C golgi associated secretory pathway kinase	G1/S
FAM3C	family with sequence similarity 3 member C	G2
FAM83C	family with sequence similarity 83 member C	M/G1
FAM83D	family with sequence similarity 83 member D	G2
FAM89B	family with sequence similarity 89 member B	G1/S
FAM8A1	family with sequence similarity 8 member A1	S
FANCE	FA complementation group E	G1/S
FANCL	FA complementation group L	G1/S
FANK1	fibronectin type III and ankyrin repeat domains 1	G1/S
FAR1	fatty acyl-CoA reductase 1	G2/M
FAXC	failed axon connections homolog, metaxin like GST domain containing	G1/S
FBXO22	F-box protein 22	G2/M
FBXO22	F-box protein 22	G1/S
FBXO32	F-box protein 32	S
FBXO32	F-box protein 32	S
FBXO4	F-box protein 4	G1/S
FBXO5	F-box protein 5	G2
FCN1	ficolin 1	S
FDFT1	farnesyl-diphosphate farnesyltransferase 1	G2/M
FGF12	fibroblast growth factor 12	S
FGF13	fibroblast growth factor 13	S
FGF20	fibroblast growth factor 20	G1/S
FGF21	fibroblast growth factor 21	S
FGF5	fibroblast growth factor 5	G2
FGF9	fibroblast growth factor 9	G1/S
FGFBP3	fibroblast growth factor binding protein 3	G1/S
FGFR2	fibroblast growth factor receptor 2	G1/S
FGFRL1	fibroblast growth factor receptor like 1	S
FH	fumarate hydratase	M/G1
FHL1	four and a half LIM domains 1	G2/M
FHL1	four and a half LIM domains 1	G1/S
FIGNL1	fidgetin like 1	G1/S
FIGNL1	fidgetin like 1	G1/S
FIP1L1	factor interacting with PAPOLA and CPSF1	M/G1
FLJ36000	uncharacterized FLJ36000	G1/S
FLJ40194	uncharacterized FLJ40194	G2/M
FN3KRP	fructosamine 3 kinase related protein	S
FNBP4	formin binding protein 4	G2
FNDC5	fibronectin type III domain containing 5	G1/S
FOSL2	FOS like 2, AP-1 transcription factor subunit	S
FOXD4	forkhead box D4	G2/M
FRAT2	FRAT regulator of WNT signaling pathway 2	G1/S
FST	follistatin	S
FTCD	formimidoyltransferase cyclodeaminase	G1/S
FZD1	frizzled class receptor 1	G1/S
FZD7	frizzled class receptor 7	M/G1
FZD8	frizzled class receptor 8	G1/S
FZR1	fizzy and cell division cycle 20 related 1	G2
G2E3	G2/M-phase specific E3 ubiquitin protein ligase	G2/M
G2E3	G2/M-phase specific E3 ubiquitin protein ligase	G2/M
GAB1	GRB2 associated binding protein 1	G1/S
GAB1	GRB2 associated binding protein 1	G1/S
GABPB2	GA binding protein transcription factor subunit beta 2	G1/S
GABPB2	GA binding protein transcription factor subunit beta 2	G2
GABRQ	gamma-aminobutyric acid type A receptor theta subunit	G1/S
GADD45A	growth arrest and DNA damage inducible alpha	S
GALM	galactose mutarotase	G1/S
GALNT10	polypeptide N-acetylgalactosaminyltransferase 10	G1/S
GALNT13	polypeptide N-acetylgalactosaminyltransferase 13	G2
GAMT	guanidinoacetate N-methyltransferase	S
GAS2L3	growth arrest specific 2 like 3	G2/M
GAS2L3	growth arrest specific 2 like 3	G2/M
GATA4	GATA binding protein 4	G2/M
GCLC	glutamate-cysteine ligase catalytic subunit	G1/S
GDAP1	ganglioside induced differentiation associated protein 1	G1/S
GEM	GTP binding protein overexpressed in skeletal muscle	M
GEN1	GEN1 Holliday junction 5' flap endonuclease	M
GFOD1	glucose-fructose oxidoreductase domain containing 1	G1/S
GGA1	golgi associated, gamma adaptin ear containing, ARF binding protein 1	G1/S
GHR	growth hormone receptor	G1/S
GHR	growth hormone receptor	G1/S
GIGYF1	GRB10 interacting GYF protein 1	G1/S
GIT2	GIT ArfGAP 2	G2
GJC2	gap junction protein gamma 2	G1/S
GJC2	gap junction protein gamma 2	G2
GK	glycerol kinase	S
GLCCI1	glucocorticoid induced 1	G1/S
GLCCI1	glucocorticoid induced 1	G1/S
GLDN	gliomedin	G2
GLI3	GLI family zinc finger 3	G1/S
GLIPR2	GLI pathogenesis related 2	S
GLRB	glycine receptor beta	G1/S
GLS	glutaminase	G2/M
GMIP	GEM interacting protein	G1/S
GNAI1	G protein subunit alpha i1	M/G1
GNE	glucosamine (UDP-N-acetyl)-2-epimerase/N-acetylmannosamine kinase	S
GNPNAT1	glucosamine-phosphate N-acetyltransferase 1	M/G1
GNPNAT1	glucosamine-phosphate N-acetyltransferase 1	M/G1
GOLGA4	golgin A4	M/G1
GOLPH3	golgi phosphoprotein 3	S
GOLPH3L	golgi phosphoprotein 3 like	G2
GOT1	glutamic-oxaloacetic transaminase 1	M/G1
GPAM	glycerol-3-phosphate acyltransferase, mitochondrial	G2
GPANK1	G-patch domain and ankyrin repeats 1	G1/S
GPD2	glycerol-3-phosphate dehydrogenase 2	G1/S
GPR155	G protein-coupled receptor 155	G1/S
GPRASP2	G protein-coupled receptor associated sorting protein 2	G1/S
GPRC5A	G protein-coupled receptor class C group 5 member A	S
GPRC5A	G protein-coupled receptor class C group 5 member A	S
GPRC5A	G protein-coupled receptor class C group 5 member A	S
GPRC5C	G protein-coupled receptor class C group 5 member C	G1/S
GPRC5C	G protein-coupled receptor class C group 5 member C	G1/S
GPSM2	G protein signaling modulator 2	G2/M
GPSM2	G protein signaling modulator 2	G2/M
GPSM2	G protein signaling modulator 2	G2/M
GRASP	general receptor for phosphoinositides 1 associated scaffold protein	M/G1
GREB1	growth regulating estrogen receptor binding 1	G1/S
GRIA1	glutamate ionotropic receptor AMPA type subunit 1	S
GRM8	glutamate metabotropic receptor 8	G2
GRPEL2	GrpE like 2, mitochondrial	S
GSC	goosecoid homeobox	G1/S
GSE1	Gse1 coiled-coil protein	G2
GSTT2	glutathione S-transferase theta 2 (gene/pseudogene)	G1/S
GSTT2	glutathione S-transferase theta 2 (gene/pseudogene)	G1/S
GTF2E1	general transcription factor IIE subunit 1	M/G1
GTF2E2	general transcription factor IIE subunit 2	G2
GTPBP2	GTP binding protein 2	S
GTSE1	G2 and S-phase expressed 1	G2/M
GTSE1	G2 and S-phase expressed 1	G2/M
GUCA1B	guanylate cyclase activator 1B	G2/M
GUCY1A2	guanylate cyclase 1 soluble subunit alpha 2	S
H2AFX	H2A histone family member X	G2/M
HAUS6	HAUS augmin like complex subunit 6	M/G1
HBEGF	heparin binding EGF like growth factor	S
HCN3	hyperpolarization activated cyclic nucleotide gated potassium channel 3	G1/S
HDAC8	histone deacetylase 8	M/G1
HECA	hdc homolog, cell cycle regulator	S
HECTD1	HECT domain E3 ubiquitin protein ligase 1	G2
HECW2	HECT, C2 and WW domain containing E3 ubiquitin protein ligase 2	M
HEG1	heart development protein with EGF like domains 1	G1/S
HELLS	helicase, lymphoid specific	G1/S
HEMK1	HemK methyltransferase family member 1	G1/S
HEY1	hes related family bHLH transcription factor with YRPW motif 1	G1/S
HHAT	hedgehog acyltransferase	G2
HIPK3	homeodomain interacting protein kinase 3	G2
HIST1H1A	histone cluster 1 H1 family member a	S
HIST1H1E	histone cluster 1 H1 family member e	S
HIST1H2AD	histone cluster 1 H2A family member d	S
HIST1H2AH	histone cluster 1 H2A family member h	S
HIST1H2AJ	histone cluster 1 H2A family member j	S
HIST1H2AJ	histone cluster 1 H2A family member j	S
HIST1H2AM	histone cluster 1 H2A family member m	S
HIST1H2BD	histone cluster 1 H2B family member d	S
HIST1H3B	histone cluster 1 H3 family member b	S
HIST1H4B	histone cluster 1 H4 family member b	S
HIST1H4C	histone cluster 1 H4 family member c	S
HIST1H4D	histone cluster 1 H4 family member d	S
HIST1H4E	histone cluster 1 H4 family member e	S
HIST1H4L	histone cluster 1 H4 family member l	S
HIST2H2AB	histone cluster 2 H2A family member b	S
HIST2H2AB	histone cluster 2 H2A family member b	S
HIST2H2AC	histone cluster 2 H2A family member c	S
HIST2H2AC	histone cluster 2 H2A family member c	S
HIST2H2BE	histone cluster 2 H2B family member e	G1/S
HIST3H2A	histone cluster 3 H2A	S
HLA-DQB2	major histocompatibility complex, class II, DQ beta 2	G1/S
HLCS	holocarboxylase synthetase	M/G1
HMGA2	high mobility group AT-hook 2	G2
HMGB2	high mobility group box 2	M/G1
HMGB2	high mobility group box 2	G2
HMGB3	high mobility group box 3	M/G1
HMGCR	3-hydroxy-3-methylglutaryl-CoA reductase	G2
HMMR	hyaluronan mediated motility receptor	G2
HMMR	hyaluronan mediated motility receptor	M/G1
HNRNPA0	heterogeneous nuclear ribonucleoprotein A0	M/G1
HNRNPDL	heterogeneous nuclear ribonucleoprotein D like	G2/M
HNRNPF	heterogeneous nuclear ribonucleoprotein F	M/G1
HNRNPH3	heterogeneous nuclear ribonucleoprotein H3	G2/M
HOXA10	homeobox A10	G1/S
HOXA3	homeobox A3	G1/S
HOXA4	homeobox A4	G1/S
HOXA5	homeobox A5	G1/S
HOXA7	homeobox A7	S
HOXB13	homeobox B13	G2/M
HOXB8	homeobox B8	G1/S
HOXB9	homeobox B9	G1/S
HOXC13	homeobox C13	G2/M
HOXD8	homeobox D8	G1/S
HOXD9	homeobox D9	G1/S
HP1BP3	heterochromatin protein 1 binding protein 3	G2
HPS4	HPS4 biogenesis of lysosomal organelles complex 3 subunit 2	S
HSF2	heat shock transcription factor 2	G1/S
HSF2	heat shock transcription factor 2	G1/S
HSPA1A	heat shock protein family A (Hsp70) member 1A	G2
HSPA1A	heat shock protein family A (Hsp70) member 1A	G2/M
HSPA1A	heat shock protein family A (Hsp70) member 1A	G2
HSPA1L	heat shock protein family A (Hsp70) member 1 like	G2
HSPA2	heat shock protein family A (Hsp70) member 2	G2/M
HSPA4	heat shock protein family A (Hsp70) member 4	G2/M
HSPA5	heat shock protein family A (Hsp70) member 5	M/G1
HSPA6	heat shock protein family A (Hsp70) member 6	G2
HSPA8	heat shock protein family A (Hsp70) member 8	G2/M
HSPA8	heat shock protein family A (Hsp70) member 8	G2/M
HSPA8	heat shock protein family A (Hsp70) member 8	G2/M
HSPA8	heat shock protein family A (Hsp70) member 8	G2/M
HSPA8	heat shock protein family A (Hsp70) member 8	M/G1
HSPB8	heat shock protein family B (small) member 8	S
HSPD1	heat shock protein family D (Hsp60) member 1	M/G1
HSPH1	heat shock protein family H (Hsp110) member 1	G2/M
HSPH1	heat shock protein family H (Hsp110) member 1	G2/M
HTN1	histatin 1	G2/M
HTN1	histatin 1	G2/M
HTT	huntingtin	M
HUS1B	HUS1 checkpoint clamp component B	G2/M
HYAL1	hyaluronidase 1	G1/S
ICA1	islet cell autoantigen 1	S
ICMT	isoprenylcysteine carboxyl methyltransferase	G1/S
ID2	inhibitor of DNA binding 2	G2/M
ID4	inhibitor of DNA binding 4, HLH protein	G1/S
IDH1	isocitrate dehydrogenase (NADP(+)) 1, cytosolic	G1/S
IER5	immediate early response 5	G2
IFITM1	interferon induced transmembrane protein 1	M/G1
IGF1R	insulin like growth factor 1 receptor	S
IGF2BP2	insulin like growth factor 2 mRNA binding protein 2	M/G1
IGF2R	insulin like growth factor 2 receptor	S
IGSF3	immunoglobulin superfamily member 3	G1/S
IGSF9	immunoglobulin superfamily member 9	G1/S
IKZF2	IKAROS family zinc finger 2	G1/S
IL10	interleukin 10	G2
IL15	interleukin 15	S
IL17D	interleukin 17D	G1/S
IL23A	interleukin 23 subunit alpha	S
IL24	interleukin 24	G2/M
IL4	interleukin 4	S
IL7	interleukin 7	S
INCENP	inner centromere protein	G2/M
ING5	inhibitor of growth family member 5	S
INO80	INO80 complex ATPase subunit	G1/S
INS	insulin	M
INSR	insulin receptor	G1/S
IP6K2	inositol hexakisphosphate kinase 2	S
IRF1	interferon regulatory factor 1	G1/S
IRF2BP2	interferon regulatory factor 2 binding protein 2	S
IRF2BP2	interferon regulatory factor 2 binding protein 2	G1/S
IRX3	iroquois homeobox 3	G1/S
IRX4	iroquois homeobox 4	G1/S
IRX5	iroquois homeobox 5	G1/S
ITGAX	integrin subunit alpha X	G1/S
ITGB8	integrin subunit beta 8	S
ITK	IL2 inducible T cell kinase	G1/S
IVNS1ABP	influenza virus NS1A binding protein	G1/S
JAK1	Janus kinase 1	S
JMJD6	jumonji domain containing 6, arginine demethylase and lysine hydroxylase	G2/M
JMY	junction mediating and regulatory protein, p53 cofactor	G1/S
JPH3	junctophilin 3	G2/M
JUNB	JunB proto-oncogene, AP-1 transcription factor subunit	S
JUND	JunD proto-oncogene, AP-1 transcription factor subunit	S
KANK2	KN motif and ankyrin repeat domains 2	G1/S
KANK2	KN motif and ankyrin repeat domains 2	G1/S
KAT2B	lysine acetyltransferase 2B	S
KAT2B	lysine acetyltransferase 2B	S
KAT6B	lysine acetyltransferase 6B	G1/S
KAT6B	lysine acetyltransferase 6B	G1/S
KATNA1	katanin catalytic subunit A1	G2
KCNA1	potassium voltage-gated channel subfamily A member 1	G1/S
KCNA5	potassium voltage-gated channel subfamily A member 5	G1/S
KCNA6	potassium voltage-gated channel subfamily A member 6	G1/S
KCNC1	potassium voltage-gated channel subfamily C member 1	G1/S
KCNC3	potassium voltage-gated channel subfamily C member 3	G1/S
KCNE5	potassium voltage-gated channel subfamily E regulatory subunit 5	G2/M
KCNG3	potassium voltage-gated channel modifier subfamily G member 3	G1/S
KCNH5	potassium voltage-gated channel subfamily H member 5	G2/M
KCNJ14	potassium voltage-gated channel subfamily J member 14	G2/M
KCNJ2	potassium voltage-gated channel subfamily J member 2	G1/S
KCTD8	potassium channel tetramerization domain containing 8	S
KCTD9	potassium channel tetramerization domain containing 9	M/G1
KCTD9	potassium channel tetramerization domain containing 9	G2
KCTD9	potassium channel tetramerization domain containing 9	G2/M
KDM5B	lysine demethylase 5B	G2/M
KDM8	lysine demethylase 8	G2/M
KHDRBS1	KH RNA binding domain containing, signal transduction associated 1	M/G1
KIAA0408	KIAA0408	G1/S
KIAA0586	KIAA0586	G2
KIAA1211	KIAA1211	S
KIF11	kinesin family member 11	G2/M
KIF11	kinesin family member 11	G2
KIF13B	kinesin family member 13B	G1/S
KIF16B	kinesin family member 16B	S
KIF18A	kinesin family member 18A	G2
KIF20A	kinesin family member 20A	G2/M
KIF20B	kinesin family member 20B	G2
KIF21A	kinesin family member 21A	G1/S
KIF22	kinesin family member 22	G2/M
KIF23	kinesin family member 23	G2
KIF26A	kinesin family member 26A	G1/S
KIF2C	kinesin family member 2C	G2/M
KIF3C	kinesin family member 3C	G1/S
KIF4A	kinesin family member 4A	G2/M
KIF5B	kinesin family member 5B	G2
KIFAP3	kinesin associated protein 3	G2
KIN	Kin17 DNA and RNA binding protein	M/G1
KIRREL2	kirre like nephrin family adhesion molecule 2	G1/S
KLF11	Kruppel like factor 11	G1/S
KLF13	Kruppel like factor 13	S
KLF2	Kruppel like factor 2	S
KLF5	Kruppel like factor 5	S
KLF6	Kruppel like factor 6	G2
KLF6	Kruppel like factor 6	S
KLF7	Kruppel like factor 7	S
KLF9	Kruppel like factor 9	G1/S
KLHL18	kelch like family member 18	G2/M
KLHL22	kelch like family member 22	S
KLHL22	kelch like family member 22	G1/S
KLHL24	kelch like family member 24	G1/S
KLHL7	kelch like family member 7	G2
KLHL7	kelch like family member 7	G2
KLKB1	kallikrein B1	G1/S
KMT2D	lysine methyltransferase 2D	G2/M
KNSTRN	kinetochore localized astrin (SPAG5) binding protein	G2/M
KNTC1	kinetochore associated 1	S
KPNA2	karyopherin subunit alpha 2	G2/M
KPNA4	karyopherin subunit alpha 4	M/G1
KPNA4	karyopherin subunit alpha 4	G2/M
KPNB1	karyopherin subunit beta 1	M
KRTAP19-1	keratin associated protein 19-1	G1/S
KRTAP4-7	keratin associated protein 4-7	M/G1
L3MBTL1	L3MBTL histone methyl-lysine binding protein 1	G1/S
LACTB2	lactamase beta 2	G1/S
LAG3	lymphocyte activating 3	G2/M
LAMA5	laminin subunit alpha 5	G1/S
LAMC1	laminin subunit gamma 1	G2/M
LARP7	La ribonucleoprotein domain family member 7	M/G1
LATS1	large tumor suppressor kinase 1	G1/S
LATS1	large tumor suppressor kinase 1	G2/M
LATS2	large tumor suppressor kinase 2	G1/S
LBR	lamin B receptor	G2
LCA5	lebercilin LCA5	G1/S
LCMT1	leucine carboxyl methyltransferase 1	G2/M
LCMT2	leucine carboxyl methyltransferase 2	G1/S
LCN1	lipocalin 1	G2/M
LDLR	low density lipoprotein receptor	G2
LGALS8	galectin 8	S
LGALS8	galectin 8	S
LGALS8	galectin 8	S
LHX6	LIM homeobox 6	G1/S
LHX6	LIM homeobox 6	G1/S
LIFR	LIF receptor subunit alpha	M/G1
LIMK2	LIM domain kinase 2	G1/S
LIMK2	LIM domain kinase 2	G1/S
LIN9	lin-9 DREAM MuvB core complex component	G2
LINC00339	long intergenic non-protein coding RNA 339	S
LINGO1	leucine rich repeat and Ig domain containing 1	G1/S
LIPE	lipase E, hormone sensitive type	G2/M
LIPH	lipase H	G1/S
LMO2	LIM domain only 2	G2/M
LMO4	LIM domain only 4	G1/S
LMO7	LIM domain 7	M/G1
LMO7	LIM domain 7	G2/M
LNX1	ligand of numb-protein X 1	G1/S
LRIG3	leucine rich repeats and immunoglobulin like domains 3	G1/S
LRP10	LDL receptor related protein 10	S
LRRC20	leucine rich repeat containing 20	G2/M
LRRFIP1	LRR binding FLII interacting protein 1	M/G1
LSM14A	LSM14A mRNA processing body assembly factor	M/G1
LTV1	LTV1 ribosome biogenesis factor	M/G1
LUC7L3	LUC7 like 3 pre-mRNA splicing factor	G2
LUC7L3	LUC7 like 3 pre-mRNA splicing factor	G1/S
LYN	LYN proto-oncogene, Src family tyrosine kinase	S
LYPD2	LY6/PLAUR domain containing 2	M/G1
LZTS1	leucine zipper tumor suppressor 1	G1/S
LZTS3	leucine zipper tumor suppressor family member 3	G1/S
MAF	MAF bZIP transcription factor	S
MAF	MAF bZIP transcription factor	S
MAFG	MAF bZIP transcription factor G	S
MAFG	MAF bZIP transcription factor G	S
MAFK	MAF bZIP transcription factor K	S
MAGED2	MAGE family member D2	S
MAGEE1	MAGE family member E1	G1/S
MAGEH1	MAGE family member H1	G1/S
MAGEL2	MAGE family member L2	S
MAML1	mastermind like transcriptional coactivator 1	M/G1
MAMLD1	mastermind like domain containing 1	G2
MAN1A1	mannosidase alpha class 1A member 1	S
MAN1A2	mannosidase alpha class 1A member 2	S
MAN2C1	mannosidase alpha class 2C member 1	G1/S
MANEA	mannosidase endo-alpha	G1/S
MANF	mesencephalic astrocyte derived neurotrophic factor	G2/M
MAP1B	microtubule associated protein 1B	G2
MAP3K5	mitogen-activated protein kinase kinase kinase 5	G1/S
MAPK11	mitogen-activated protein kinase 11	S
MAPKBP1	mitogen-activated protein kinase binding protein 1	G2/M
MAPRE2	microtubule associated protein RP/EB family member 2	G1/S
MARK1	microtubule affinity regulating kinase 1	G1/S
MASTL	microtubule associated serine/threonine kinase like	G1/S
MAT2A	methionine adenosyltransferase 2A	G2
MAT2A	methionine adenosyltransferase 2A	G2
MATN1	matrilin 1	G1/S
MBNL2	muscleblind like splicing regulator 2	G1/S
MBOAT1	membrane bound O-acyltransferase domain containing 1	G1/S
MCM10	minichromosome maintenance 10 replication initiation factor	G1/S
MCM10	minichromosome maintenance 10 replication initiation factor	G1/S
MCM2	minichromosome maintenance complex component 2	G1/S
MCM3	minichromosome maintenance complex component 3	G1/S
MCM4	minichromosome maintenance complex component 4	G1/S
MCM5	minichromosome maintenance complex component 5	G1/S
MCM6	minichromosome maintenance complex component 6	G1/S
MCM7	minichromosome maintenance complex component 7	G1/S
MCM8	minichromosome maintenance 8 homologous recombination repair factor	G1/S
MCM9	minichromosome maintenance 9 homologous recombination repair factor	G1/S
MDM1	Mdm1 nuclear protein	G1/S
MDM1	Mdm1 nuclear protein	G1/S
MECOM	MDS1 and EVI1 complex locus	S
MECP2	methyl-CpG binding protein 2	G2/M
MED12L	mediator complex subunit 12L	S
MEF2C	myocyte enhancer factor 2C	G2
MEIS1	Meis homeobox 1	S
MEIS2	Meis homeobox 2	G1/S
MELK	maternal embryonic leucine zipper kinase	G2/M
MEPCE	methylphosphate capping enzyme	G1/S
MERTK	MER proto-oncogene, tyrosine kinase	G2/M
MESP1	mesoderm posterior bHLH transcription factor 1	S
METTL4	methyltransferase like 4	G2
MEX3B	mex-3 RNA binding family member B	G1/S
MEX3B	mex-3 RNA binding family member B	G1/S
MEX3D	mex-3 RNA binding family member D	G1/S
MFAP3	microfibril associated protein 3	G2/M
MGAT5	alpha-1,6-mannosylglycoprotein 6-beta-N-acetylglucosaminyltransferase	S
MIB1	mindbomb E3 ubiquitin protein ligase 1	S
MICU3	mitochondrial calcium uptake family member 3	S
MIEF2	mitochondrial elongation factor 2	G1/S
MIS18BP1	MIS18 binding protein 1	G2
MKI67	marker of proliferation Ki-67	G2/M
MKNK2	MAPK interacting serine/threonine kinase 2	G2/M
MLLT10	MLLT10 histone lysine methyltransferase DOT1L cofactor	G2/M
MLYCD	malonyl-CoA decarboxylase	G1/S
MLYCD	malonyl-CoA decarboxylase	S
MMS22L	MMS22 like, DNA repair protein	G1/S
MNDA	myeloid cell nuclear differentiation antigen	S
MNS1	meiosis specific nuclear structural 1	G1/S
MNT	MAX network transcriptional repressor	G1/S
MOAP1	modulator of apoptosis 1	G1/S
MOB1B	MOB kinase activator 1B	G2/M
MOSPD2	motile sperm domain containing 2	G1/S
MPP1	membrane palmitoylated protein 1	G1/S
MPV17	mitochondrial inner membrane protein MPV17	S
MRAS	muscle RAS oncogene homolog	S
MRC2	mannose receptor C type 2	G1/S
MRPS23	mitochondrial ribosomal protein S23	G2/M
MSH2	mutS homolog 2	G1/S
MSH6	mutS homolog 6	G1/S
MSMO1	methylsterol monooxygenase 1	M/G1
MSX1	msh homeobox 1	G2/M
MTCP1	mature T cell proliferation 1	S
MTFR2	mitochondrial fission regulator 2	G2
MTHFD2	methylenetetrahydrofolate dehydrogenase (NADP+ dependent) 2, methenyltetrahydrofolate cyclohydrolase	S
MTM1	myotubularin 1	G2
MTMR4	myotubularin related protein 4	G1/S
MTMR6	myotubularin related protein 6	G2/M
MTR	5-methyltetrahydrofolate-homocysteine methyltransferase	S
MTRF1L	mitochondrial translational release factor 1 like	S
MXD4	MAX dimerization protein 4	S
MYB	MYB proto-oncogene, transcription factor	G1/S
MYH11	myosin heavy chain 11	G2/M
MYH3	myosin heavy chain 3	G2/M
MYLK2	myosin light chain kinase 2	G2/M
MYO10	myosin X	G2/M
MYO19	myosin XIX	S
MYO1E	myosin IE	G1/S
MYO6	myosin VI	S
NAA10	N(alpha)-acetyltransferase 10, NatA catalytic subunit	M
NAA15	N(alpha)-acetyltransferase 15, NatA auxiliary subunit	M/G1
NAA15	N(alpha)-acetyltransferase 15, NatA auxiliary subunit	G2/M
NAA50	N(alpha)-acetyltransferase 50, NatE catalytic subunit	M
NABP2	nucleic acid binding protein 2	G2/M
NACC2	NACC family member 2	G1/S
NANOG	Nanog homeobox	G1/S
NAP1L5	nucleosome assembly protein 1 like 5	G1/S
NAPEPLD	N-acyl phosphatidylethanolamine phospholipase D	G1/S
NAPG	NSF attachment protein gamma	G2/M
NAV1	neuron navigator 1	G2/M
NAV2	neuron navigator 2	M/G1
NAV2	neuron navigator 2	G2/M
NAV3	neuron navigator 3	G2
NBR2	neighbor of BRCA1 lncRNA 2	G1/S
NBR2	neighbor of BRCA1 lncRNA 2	G1/S
NCOA2	nuclear receptor coactivator 2	G1/S
NCOA3	nuclear receptor coactivator 3	G2/M
NCOA7	nuclear receptor coactivator 7	S
NCOA7	nuclear receptor coactivator 7	G1/S
NDC80	NDC80 kinetochore complex component	G2
NDC80	NDC80 kinetochore complex component	G2
NDE1	nudE neurodevelopment protein 1	G2/M
NDRG4	NDRG family member 4	G1/S
NDUFA10	NADH:ubiquinone oxidoreductase subunit A10	G2/M
NDUFC2	NADH:ubiquinone oxidoreductase subunit C2	M/G1
NEAT1	nuclear paraspeckle assembly transcript 1	G1/S
NECAB3	N-terminal EF-hand calcium binding protein 3	G1/S
NEDD4L	NEDD4 like E3 ubiquitin protein ligase	G2/M
NEIL2	nei like DNA glycosylase 2	M/G1
NEK2	NIMA related kinase 2	G2/M
NEK2	NIMA related kinase 2	G2/M
NEK3	NIMA related kinase 3	M/G1
NEK4	NIMA related kinase 4	M
NET1	neuroepithelial cell transforming 1	G2
NETO1	neuropilin and tolloid like 1	G1/S
NFIA	nuclear factor I A	G1/S
NFIB	nuclear factor I B	G1/S
NFKB1	nuclear factor kappa B subunit 1	G2
NFYB	nuclear transcription factor Y subunit beta	G2
NIF3L1	NGG1 interacting factor 3 like 1	G2
NINJ1	ninjurin 1	S
NKX2-1	NK2 homeobox 1	G1/S
NKX2-1	NK2 homeobox 1	M/G1
NKX2-2	NK2 homeobox 2	S
NLGN4X	neuroligin 4 X-linked	S
NLRX1	NLR family member X1	G1/S
NME6	NME/NM23 nucleoside diphosphate kinase 6	M
NMRK1	nicotinamide riboside kinase 1	S
NOP16	NOP16 nucleolar protein	G2/M
NOTCH2	notch receptor 2	M/G1
NOTCH4	notch receptor 4	S
NOX5	NADPH oxidase 5	G2
NOXA1	NADPH oxidase activator 1	S
NPAT	nuclear protein, coactivator of histone transcription	S
NPFF	neuropeptide FF-amide peptide precursor	G2/M
NPM1	nucleophosmin 1	M/G1
NR0B1	nuclear receptor subfamily 0 group B member 1	G1/S
NR1D2	nuclear receptor subfamily 1 group D member 2	G1/S
NR3C2	nuclear receptor subfamily 3 group C member 2	S
NR4A2	nuclear receptor subfamily 4 group A member 2	G1/S
NRF1	nuclear respiratory factor 1	G2/M
NRGN	neurogranin	S
NRN1	neuritin 1	M/G1
NRTN	neurturin	G1/S
NSFL1C	NSFL1 cofactor	G2/M
NSMCE2	NSE2 (MMS21) homolog, SMC5-SMC6 complex SUMO ligase	M
NSMCE2	NSE2 (MMS21) homolog, SMC5-SMC6 complex SUMO ligase	G1/S
NUDT4	nudix hydrolase 4	G2
NUDT4	nudix hydrolase 4	G2/M
NUDT4	nudix hydrolase 4	M/G1
NUDT4	nudix hydrolase 4	G2/M
NUF2	NUF2 component of NDC80 kinetochore complex	G2
NUFIP2	nuclear FMR1 interacting protein 2	G2/M
NUMB	NUMB endocytic adaptor protein	G2/M
NUP35	nucleoporin 35	G2
NUP37	nucleoporin 37	G2/M
NUP50	nucleoporin 50	G2
NUP98	nucleoporin 98	G2/M
NUS1	NUS1 dehydrodolichyl diphosphate synthase subunit	M/G1
NUSAP1	nucleolar and spindle associated protein 1	G2
OAZ3	ornithine decarboxylase antizyme 3	G1/S
OCA2	OCA2 melanosomal transmembrane protein	G1/S
OGT	O-linked N-acetylglucosamine (GlcNAc) transferase	S
OIP5	Opa interacting protein 5	G2/M
OLIG1	oligodendrocyte transcription factor 1	G1/S
OLMALINC	oligodendrocyte maturation-associated long intergenic non-coding RNA	G1/S
OPA1	OPA1 mitochondrial dynamin like GTPase	M/G1
OR4N4	olfactory receptor family 4 subfamily N member 4	G1/S
OR4N4	olfactory receptor family 4 subfamily N member 4	G1/S
ORC1	origin recognition complex subunit 1	G1/S
ORM2	orosomucoid 2	G2
OSBPL10	oxysterol binding protein like 10	G1/S
OSBPL6	oxysterol binding protein like 6	S
OTUD1	OTU deubiquitinase 1	G1/S
OTUD6B	OTU domain containing 6B	G2/M
OTX1	orthodenticle homeobox 1	S
OVOL2	ovo like zinc finger 2	S
OXGR1	oxoglutarate receptor 1	G1/S
OXR1	oxidation resistance 1	S
OXR1	oxidation resistance 1	G1/S
P2RY2	purinergic receptor P2Y2	G2/M
P4HA2	prolyl 4-hydroxylase subunit alpha 2	G2/M
PADI1	peptidyl arginine deiminase 1	M/G1
PAEP	progestagen associated endometrial protein	M/G1
PAFAH1B1	platelet activating factor acetylhydrolase 1b regulatory subunit 1	G2/M
PAGE4	PAGE family member 4	S
PAIP1	poly(A) binding protein interacting protein 1	M/G1
PALMD	palmdelphin	G1/S
PANK2	pantothenate kinase 2	S
PAQR4	progestin and adipoQ receptor family member 4	S
PAQR4	progestin and adipoQ receptor family member 4	G1/S
PAQR8	progestin and adipoQ receptor family member 8	G1/S
PARD6G	par-6 family cell polarity regulator gamma	G1/S
PARP14	poly(ADP-ribose) polymerase family member 14	S
PARP8	poly(ADP-ribose) polymerase family member 8	S
PARP9	poly(ADP-ribose) polymerase family member 9	G1/S
PASK	PAS domain containing serine/threonine kinase	G1/S
PBX1	PBX homeobox 1	G1/S
PBXIP1	PBX homeobox interacting protein 1	S
PCBP2	poly(rC) binding protein 2	G1/S
PCDH8	protocadherin 8	G1/S
PCDH9	protocadherin 9	G1/S
PCDHB12	protocadherin beta 12	G1/S
PCNA	proliferating cell nuclear antigen	G1/S
PCSK4	proprotein convertase subtilisin/kexin type 4	S
PDE5A	phosphodiesterase 5A	G1/S
PDGFA	platelet derived growth factor subunit A	M/G1
PDGFRA	platelet derived growth factor receptor alpha	G1/S
PDGFRA	platelet derived growth factor receptor alpha	S
PEG3	paternally expressed 3	G1/S
PELI2	pellino E3 ubiquitin protein ligase family member 2	G1/S
PER1	period circadian regulator 1	G1/S
PEX13	peroxisomal biogenesis factor 13	G1/S
PEX6	peroxisomal biogenesis factor 6	G1/S
PGBD5	piggyBac transposable element derived 5	G1/S
PGM3	phosphoglucomutase 3	M/G1
PGPEP1	pyroglutamyl-peptidase I	S
PHACTR3	phosphatase and actin regulator 3	G1/S
PHF2	PHD finger protein 2	S
PHF2	PHD finger protein 2	G1/S
PHF21A	PHD finger protein 21A	G1/S
PHF21A	PHD finger protein 21A	G1/S
PHF6	PHD finger protein 6	S
PHF8	PHD finger protein 8	G1/S
PHKA1	phosphorylase kinase regulatory subunit alpha 1	S
PHKG1	phosphorylase kinase catalytic subunit gamma 1	G2
PHLDA1	pleckstrin homology like domain family A member 1	G2
PHLDA1	pleckstrin homology like domain family A member 1	G2
PHLDB2	pleckstrin homology like domain family B member 2	G2
PIAS1	protein inhibitor of activated STAT 1	G1/S
PIF1	PIF1 5'-to-3' DNA helicase	G2
PIF1	PIF1 5'-to-3' DNA helicase	G2/M
PIF1	PIF1 5'-to-3' DNA helicase	G2/M
PIK3C2B	phosphatidylinositol-4-phosphate 3-kinase catalytic subunit type 2 beta	G1/S
PIM2	Pim-2 proto-oncogene, serine/threonine kinase	G1/S
PIM3	Pim-3 proto-oncogene, serine/threonine kinase	G2
PITPNB	phosphatidylinositol transfer protein beta	G2
PITPNC1	phosphatidylinositol transfer protein cytoplasmic 1	M/G1
PKD1	polycystin 1, transient receptor potential channel interacting	G1/S
PKD1	polycystin 1, transient receptor potential channel interacting	M
PKD2	polycystin 2, transient receptor potential cation channel	G1/S
PKIA	cAMP-dependent protein kinase inhibitor alpha	G1/S
PKMYT1	protein kinase, membrane associated tyrosine/threonine 1	S
PKNOX1	PBX/knotted 1 homeobox 1	G2
PKNOX1	PBX/knotted 1 homeobox 1	G2
PLA1A	phospholipase A1 member A	G1/S
PLA2G12A	phospholipase A2 group XIIA	G1/S
PLAG1	PLAG1 zinc finger	G1/S
PLAGL1	PLAG1 like zinc finger 1	G1/S
PLAGL1	PLAG1 like zinc finger 1	S
PLAU	plasminogen activator, urokinase	G2
PLCB1	phospholipase C beta 1	G2/M
PLCL2	phospholipase C like 2	G1/S
PLCXD1	phosphatidylinositol specific phospholipase C X domain containing 1	G1/S
PLD1	phospholipase D1	G1/S
PLD1	phospholipase D1	G1/S
PLEKHA1	pleckstrin homology domain containing A1	S
PLEKHA5	pleckstrin homology domain containing A5	G2
PLEKHF1	pleckstrin homology and FYVE domain containing 1	G1/S
PLEKHF1	pleckstrin homology and FYVE domain containing 1	G1/S
PLEKHG3	pleckstrin homology and RhoGEF domain containing G3	G2
PLK1	polo like kinase 1	G2/M
PLK1	polo like kinase 1	G2/M
PLK2	polo like kinase 2	G1/S
PLK3	polo like kinase 3	S
PLK4	polo like kinase 4	G2
PLSCR4	phospholipid scramblase 4	G1/S
PMAIP1	phorbol-12-myristate-13-acetate-induced protein 1	S
PML	promyelocytic leukemia	G2/M
PMS2P3	PMS1 homolog 2, mismatch repair system component pseudogene 3	S
PNKD	PNKD metallo-beta-lactamase domain containing	S
PNMA3	PNMA family member 3	G1/S
PNPLA8	patatin like phospholipase domain containing 8	S
PNPT1	polyribonucleotide nucleotidyltransferase 1	G2/M
PNRC2	proline rich nuclear receptor coactivator 2	G2
POLA1	DNA polymerase alpha 1, catalytic subunit	G1/S
POLA1	DNA polymerase alpha 1, catalytic subunit	S
POLD3	DNA polymerase delta 3, accessory subunit	S
POLD3	DNA polymerase delta 3, accessory subunit	G1/S
POLE	DNA polymerase epsilon, catalytic subunit	G1/S
POLE2	DNA polymerase epsilon 2, accessory subunit	G1/S
POLE3	DNA polymerase epsilon 3, accessory subunit	G1/S
POLE4	DNA polymerase epsilon 4, accessory subunit	G1/S
POLG2	DNA polymerase gamma 2, accessory subunit	G2
POTED	POTE ankyrin domain family member D	S
POTEG	POTE ankyrin domain family member G	G1/S
PPARGC1B	PPARG coactivator 1 beta	G2/M
PPAT	phosphoribosyl pyrophosphate amidotransferase	G1/S
PPFIA4	PTPRF interacting protein alpha 4	G1/S
PPIE	peptidylprolyl isomerase E	G2/M
PPM1D	protein phosphatase, Mg2+/Mn2+ dependent 1D	G1/S
PPM1F	protein phosphatase, Mg2+/Mn2+ dependent 1F	G2/M
PPME1	protein phosphatase methylesterase 1	G2/M
PPP1CB	protein phosphatase 1 catalytic subunit beta	M/G1
PPP1CC	protein phosphatase 1 catalytic subunit gamma	M/G1
PPP1R16B	protein phosphatase 1 regulatory subunit 16B	G1/S
PPP1R3E	protein phosphatase 1 regulatory subunit 3E	G1/S
PPP1R9B	protein phosphatase 1 regulatory subunit 9B	G2/M
PPP2R2A	protein phosphatase 2 regulatory subunit Balpha	G2/M
PPP2R5C	protein phosphatase 2 regulatory subunit B'gamma	G2/M
PPP2R5D	protein phosphatase 2 regulatory subunit B'delta	G2/M
PPP2R5E	protein phosphatase 2 regulatory subunit B'epsilon	M/G1
PPP3CA	protein phosphatase 3 catalytic subunit alpha	G1/S
PPP3CB	protein phosphatase 3 catalytic subunit beta	G2/M
PPP3CC	protein phosphatase 3 catalytic subunit gamma	G2
PPP4R4	protein phosphatase 4 regulatory subunit 4	G1/S
PPP6C	protein phosphatase 6 catalytic subunit	G1/S
PPP6R3	protein phosphatase 6 regulatory subunit 3	M/G1
PRADC1	protease associated domain containing 1	S
PRAF2	PRA1 domain family member 2	S
PRC1	protein regulator of cytokinesis 1	G2/M
PRDM10	PR/SET domain 10	G2/M
PREX1	phosphatidylinositol-3,4,5-trisphosphate dependent Rac exchange factor 1	G1/S
PRICKLE2	prickle planar cell polarity protein 2	G2/M
PRIM1	DNA primase subunit 1	S
PRIM2	DNA primase subunit 2	G1/S
PRKAA1	protein kinase AMP-activated catalytic subunit alpha 1	G1/S
PRKAA2	protein kinase AMP-activated catalytic subunit alpha 2	G1/S
PRKACA	protein kinase cAMP-activated catalytic subunit alpha	G2/M
PRKCB	protein kinase C beta	G1/S
PRKCE	protein kinase C epsilon	G1/S
PRKD1	protein kinase D1	G1/S
PRKDC	protein kinase, DNA-activated, catalytic subunit	G1/S
PRMT2	protein arginine methyltransferase 2	G1/S
PROCA1	protein interacting with cyclin A1	S
PROX1	prospero homeobox 1	G1/S
PRPF18	pre-mRNA processing factor 18	G2
PRPS2	phosphoribosyl pyrophosphate synthetase 2	M/G1
PRRX2	paired related homeobox 2	G2/M
PRSS16	serine protease 16	G1/S
PRSS35	serine protease 35	G1/S
PSAP	prosaposin	S
PSCA	prostate stem cell antigen	G1/S
PSCA	prostate stem cell antigen	G1/S
PSD3	pleckstrin and Sec7 domain containing 3	S
PSD3	pleckstrin and Sec7 domain containing 3	S
PSG2	pregnancy specific beta-1-glycoprotein 2	S
PSIP1	PC4 and SFRS1 interacting protein 1	G1/S
PSIP1	PC4 and SFRS1 interacting protein 1	G1/S
PSMA1	proteasome subunit alpha 1	G2/M
PSMA2	proteasome subunit alpha 2	G2/M
PSMA3	proteasome subunit alpha 3	G2/M
PSMA4	proteasome subunit alpha 4	G2/M
PSMA5	proteasome subunit alpha 5	G2/M
PSMA6	proteasome subunit alpha 6	G2/M
PSMA7	proteasome subunit alpha 7	G2/M
PSMA8	proteasome subunit alpha 8	G2/M
PSMB1	proteasome subunit beta 1	G2/M
PSMB10	proteasome subunit beta 10	G2/M
PSMB11	proteasome subunit beta 11	G2/M
PSMB2	proteasome subunit beta 2	G2/M
PSMB3	proteasome subunit beta 3	G2/M
PSMB4	proteasome subunit beta 4	G2/M
PSMB5	proteasome subunit beta 5	G2/M
PSMB6	proteasome subunit beta 6	G2/M
PSMB7	proteasome subunit beta 7	G2/M
PSMB8	proteasome subunit beta 8	G2/M
PSMB9	proteasome subunit beta 9	G2/M
PSMC3IP	PSMC3 interacting protein	G1/S
PSMD11	proteasome 26S subunit, non-ATPase 11	G2/M
PSMD14	proteasome 26S subunit, non-ATPase 14	G2/M
PSMD7	proteasome 26S subunit, non-ATPase 7	M/G1
PTEN	phosphatase and tensin homolog	G2/M
PTGS2	prostaglandin-endoperoxide synthase 2	S
PTGS2	prostaglandin-endoperoxide synthase 2	S
PTHLH	parathyroid hormone like hormone	S
PTK2	protein tyrosine kinase 2	G2
PTP4A1	protein tyrosine phosphatase 4A1	G1/S
PTPN12	protein tyrosine phosphatase non-receptor type 12	G2
PTPN13	protein tyrosine phosphatase non-receptor type 13	G1/S
PTPN18	protein tyrosine phosphatase non-receptor type 18	G1/S
PTPN2	protein tyrosine phosphatase non-receptor type 2	G2/M
PTPN6	protein tyrosine phosphatase non-receptor type 6	G1/S
PTPRE	protein tyrosine phosphatase receptor type E	S
PTPRR	protein tyrosine phosphatase receptor type R	G2
PTTG1	PTTG1 regulator of sister chromatid separation, securin	G2/M
PTTG1IP	PTTG1 interacting protein	G2/M
PTTG2	pituitary tumor-transforming 2	G2/M
PURA	purine rich element binding protein A	G2/M
PVALB	parvalbumin	G2
PXK	PX domain containing serine/threonine kinase like	S
PXK	PX domain containing serine/threonine kinase like	S
PYGO1	pygopus family PHD finger 1	G1/S
RAB11FIP1	RAB11 family interacting protein 1	S
RAB11FIP1	RAB11 family interacting protein 1	G1/S
RAB1A	RAB1A, member RAS oncogene family	G2/M
RAB26	RAB26, member RAS oncogene family	S
RAB27A	RAB27A, member RAS oncogene family	S
RAB31	RAB31, member RAS oncogene family	M/G1
RAB35	RAB35, member RAS oncogene family	G1/S
RAB39B	RAB39B, member RAS oncogene family	S
RAB3IL1	RAB3A interacting protein like 1	G1/S
RAB4B	RAB4B, member RAS oncogene family	G1/S
RAB4B	RAB4B, member RAS oncogene family	S
RAB8B	RAB8B, member RAS oncogene family	G2/M
RAB8B	RAB8B, member RAS oncogene family	M/G1
RAB9B	RAB9B, member RAS oncogene family	S
RABGEF1	RAB guanine nucleotide exchange factor 1	G2/M
RABIF	RAB interacting factor	G1/S
RABL3	RAB, member of RAS oncogene family like 3	G2/M
RAC2	Rac family small GTPase 2	G2/M
RACGAP1	Rac GTPase activating protein 1	G2/M
RACGAP1	Rac GTPase activating protein 1	G2
RAD1	RAD1 checkpoint DNA exonuclease	G1/S
RAD21	RAD21 cohesin complex component	G2/M
RAD21	RAD21 cohesin complex component	M/G1
RAD23B	RAD23 homolog B, nucleotide excision repair protein	G2/M
RAD51	RAD51 recombinase	G1/S
RAD54L	RAD54 like	G1/S
RALBP1	ralA binding protein 1	S
RAP2C	RAP2C, member of RAS oncogene family	G2
RAPGEF6	Rap guanine nucleotide exchange factor 6	G1/S
RASEF	RAS and EF-hand domain containing	S
RASSF1	Ras association domain family member 1	G2
RASSF1	Ras association domain family member 1	G2
RBBP8	RB binding protein 8, endonuclease	S
RBM12	RNA binding motif protein 12	M/G1
RBM14	RNA binding motif protein 14	G2/M
RBM15	RNA binding motif protein 15	M/G1
RBM17	RNA binding motif protein 17	G2/M
RBM6	RNA binding motif protein 6	G2
RBMS3	RNA binding motif single stranded interacting protein 3	G2
RBX1	ring-box 1	G2/M
RCBTB1	RCC1 and BTB domain containing protein 1	G1/S
RCBTB2	RCC1 and BTB domain containing protein 2	G2/M
RCOR1	REST corepressor 1	M/G1
REC8	REC8 meiotic recombination protein	G2/M
REEP4	receptor accessory protein 4	G2/M
REEP5	receptor accessory protein 5	M/G1
REL	REL proto-oncogene, NF-kB subunit	G1/S
RERG	RAS like estrogen regulated growth inhibitor	G2
RFC1	replication factor C subunit 1	S
RFC2	replication factor C subunit 2	S
RFC4	replication factor C subunit 4	G1/S
RFWD3	ring finger and WD repeat domain 3	G1
RFX3	regulatory factor X3	S
RFXAP	regulatory factor X associated protein	G1/S
RGS12	regulator of G protein signaling 12	S
RGS16	regulator of G protein signaling 16	G1/S
RGS17	regulator of G protein signaling 17	G1/S
RGS3	regulator of G protein signaling 3	G2/M
RHEB	Ras homolog, mTORC1 binding	G2
RHOB	ras homolog family member B	S
RHOBTB1	Rho related BTB domain containing 1	S
RIMS4	regulating synaptic membrane exocytosis 4	G1/S
RIN2	Ras and Rab interactor 2	G2
RIPK1	receptor interacting serine/threonine kinase 1	G1/S
RIPK1	receptor interacting serine/threonine kinase 1	S
RMI1	RecQ mediated genome instability 1	G1/S
RND2	Rho family GTPase 2	S
RNF103	ring finger protein 103	G1/S
RNF114	ring finger protein 114	G2/M
RNF114	ring finger protein 114	G2/M
RNF144A	ring finger protein 144A	S
RNF144B	ring finger protein 144B	G1/S
RNF152	ring finger protein 152	S
RNF26	ring finger protein 26	G2/M
RNF4	ring finger protein 4	G2
RNF4	ring finger protein 4	G2/M
RNF41	ring finger protein 41	S
RNF8	ring finger protein 8	G2/M
RNPS1	RNA binding protein with serine rich domain 1	G1/S
ROR2	receptor tyrosine kinase like orphan receptor 2	G1/S
RORA	RAR related orphan receptor A	S
RORC	RAR related orphan receptor C	G2
RPA3	replication protein A3	S
RPIA	ribose 5-phosphate isomerase A	G2/M
RPL28	ribosomal protein L28	G2/M
RPS6KA5	ribosomal protein S6 kinase A5	S
RPS6KB1	ribosomal protein S6 kinase B1	G2
RRAD	RRAD, Ras related glycolysis inhibitor and calcium channel regulator	S
RRAD	RRAD, Ras related glycolysis inhibitor and calcium channel regulator	S
RRM2	ribonucleotide reductase regulatory subunit M2	S
RRS1	ribosome biogenesis regulator 1 homolog	G2/M
RSBN1	round spermatid basic protein 1	G2
RSPH3	radial spoke head 3	G2
RSRP1	arginine and serine rich protein 1	G2/M
RSRP1	arginine and serine rich protein 1	G2/M
RTKN2	rhotekin 2	S
RTKN2	rhotekin 2	G2
RTN4R	reticulon 4 receptor	G1/S
RTP4	receptor transporter protein 4	G1/S
RUNX1	RUNX family transcription factor 1	G2
RUVBL1	RuvB like AAA ATPase 1	G2/M
RWDD2A	RWD domain containing 2A	G1/S
SAC3D1	SAC3 domain containing 1	G1/S
SACS	sacsin molecular chaperone	G2
SACS	sacsin molecular chaperone	G2
SAMD9	sterile alpha motif domain containing 9	S
SAMD9L	sterile alpha motif domain containing 9 like	G1/S
SAP30BP	SAP30 binding protein	G2/M
SAPCD2	suppressor APC domain containing 2	G2/M
SATB1	SATB homeobox 1	G1/S
SCN5A	sodium voltage-gated channel alpha subunit 5	S
SDC1	syndecan 1	G1/S
SDCBP	syndecan binding protein	M/G1
SDHAF3	succinate dehydrogenase complex assembly factor 3	G1/S
SEC14L1	SEC14 like lipid binding 1	S
SEC22A	SEC22 homolog A, vesicle trafficking protein	M/G1
SEC62	SEC62 homolog, preprotein translocation factor	G2/M
SEC62	SEC62 homolog, preprotein translocation factor	M/G1
SEL1L	SEL1L adaptor subunit of ERAD E3 ubiquitin ligase	G2/M
SENP2	SUMO specific peptidase 2	G1/S
SENP6	SUMO specific peptidase 6	M/G1
SERBP1	SERPINE1 mRNA binding protein 1	M/G1
SERBP1	SERPINE1 mRNA binding protein 1	M/G1
SERP1	stress associated endoplasmic reticulum protein 1	G1/S
SERPINH1	serpin family H member 1	M/G1
SERTAD3	SERTA domain containing 3	G2/M
SESN2	sestrin 2	S
SESN3	sestrin 3	G1/S
SESTD1	SEC14 and spectrin domain containing 1	G1/S
SF1	splicing factor 1	G1/S
SF3B1	splicing factor 3b subunit 1	M/G1
SF3B1	splicing factor 3b subunit 1	G2
SFPQ	splicing factor proline and glutamine rich	G2/M
SFPQ	splicing factor proline and glutamine rich	M/G1
SFRP4	secreted frizzled related protein 4	G1/S
SH3BP2	SH3 domain binding protein 2	G1/S
SHCBP1	SHC binding and spindle associated 1	G2/M
SHMT1	serine hydroxymethyltransferase 1	G1/S
SHMT1	serine hydroxymethyltransferase 1	G1/S
SHOX2	short stature homeobox 2	G1/S
SHOX2	short stature homeobox 2	G1/S
SIGLEC6	sialic acid binding Ig like lectin 6	G1/S
SIX4	SIX homeobox 4	G2/M
SKA2	spindle and kinetochore associated complex subunit 2	G2
SKA3	spindle and kinetochore associated complex subunit 3	G2
SLBP	stem-loop binding protein	G1/S
SLC16A7	solute carrier family 16 member 7	G1/S
SLC16A7	solute carrier family 16 member 7	G1/S
SLC1A1	solute carrier family 1 member 1	G1/S
SLC1A3	solute carrier family 1 member 3	G2/M
SLC1A5	solute carrier family 1 member 5	G1/S
SLC22A23	solute carrier family 22 member 23	G1/S
SLC25A16	solute carrier family 25 member 16	M/G1
SLC25A21	solute carrier family 25 member 21	G1/S
SLC25A24	solute carrier family 25 member 24	G2
SLC25A27	solute carrier family 25 member 27	G1/S
SLC25A29	solute carrier family 25 member 29	G1/S
SLC25A29	solute carrier family 25 member 29	G2/M
SLC25A29	solute carrier family 25 member 29	G1/S
SLC25A40	solute carrier family 25 member 40	G1/S
SLC25A5	solute carrier family 25 member 5	G1/S
SLC25A5	solute carrier family 25 member 5	M/G1
SLC2A12	solute carrier family 2 member 12	S
SLC2A4	solute carrier family 2 member 4	G1/S
SLC2A4RG	SLC2A4 regulator	G1/S
SLC2A4RG	SLC2A4 regulator	S
SLC35E3	solute carrier family 35 member E3	S
SLC38A2	solute carrier family 38 member 2	S
SLC38A2	solute carrier family 38 member 2	G1/S
SLC39A8	solute carrier family 39 member 8	M/G1
SLC45A3	solute carrier family 45 member 3	G2/M
SLC4A11	solute carrier family 4 member 11	G1/S
SLC4A4	solute carrier family 4 member 4	G2
SLC4A7	solute carrier family 4 member 7	M/G1
SLC7A2	solute carrier family 7 member 2	G1/S
SLC9A3R1	SLC9A3 regulator 1	G1/S
SLCO1B3	solute carrier organic anion transporter family member 1B3	G2/M
SLCO2A1	solute carrier organic anion transporter family member 2A1	G2/M
SLCO4A1	solute carrier organic anion transporter family member 4A1	G2/M
SMAD6	SMAD family member 6	G1/S
SMARCA2	SWI/SNF related, matrix associated, actin dependent regulator of chromatin, subfamily a, member 2	G1/S
SMARCA2	SWI/SNF related, matrix associated, actin dependent regulator of chromatin, subfamily a, member 2	S
SMARCA2	SWI/SNF related, matrix associated, actin dependent regulator of chromatin, subfamily a, member 2	G1/S
SMARCB1	SWI/SNF related, matrix associated, actin dependent regulator of chromatin, subfamily b, member 1	S
SMARCC2	SWI/SNF related, matrix associated, actin dependent regulator of chromatin subfamily c member 2	S
SMARCC2	SWI/SNF related, matrix associated, actin dependent regulator of chromatin subfamily c member 2	S
SMARCC2	SWI/SNF related, matrix associated, actin dependent regulator of chromatin subfamily c member 2	S
SMC4	structural maintenance of chromosomes 4	G2/M
SMC4	structural maintenance of chromosomes 4	G2/M
SMCO4	single-pass membrane protein with coiled-coil domains 4	S
SMPD1	sphingomyelin phosphodiesterase 1	S
SMPD3	sphingomyelin phosphodiesterase 3	G2
SMPDL3A	sphingomyelin phosphodiesterase acid like 3A	G1/S
SMPDL3A	sphingomyelin phosphodiesterase acid like 3A	G1/S
SMTN	smoothelin	G2/M
SNAP23	synaptosome associated protein 23	G2
SNAP29	synaptosome associated protein 29	G1/S
SNAPC1	small nuclear RNA activating complex polypeptide 1	G2
SNCG	synuclein gamma	S
SNRPN	small nuclear ribonucleoprotein polypeptide N	S
SNRPN	small nuclear ribonucleoprotein polypeptide N	G1/S
SNX10	sorting nexin 10	S
SNX21	sorting nexin family member 21	M/G1
SNX22	sorting nexin 22	G2/M
SOAT2	sterol O-acyltransferase 2	G2/M
SOGA1	suppressor of glucose, autophagy associated 1	G2
SON	SON DNA binding protein	G2
SOX2	SRY-box 2	G1/S
SP1	Sp1 transcription factor	G1/S
SP1	Sp1 transcription factor	G1/S
SP3	Sp3 transcription factor	G2
SP8	Sp8 transcription factor	G1/S
SPAG1	sperm associated antigen 1	S
SPAG16	sperm associated antigen 16	G1/S
SPAG5	sperm associated antigen 5	G2/M
SPAG9	sperm associated antigen 9	G2
SPAST	spastin	M
SPATA19	spermatogenesis associated 19	G2/M
SPATA5L1	spermatogenesis associated 5 like 1	M/G1
SPATA9	spermatogenesis associated 9	G1/S
SPC25	SPC25 component of NDC80 kinetochore complex	G2
SPIN3	spindlin family member 3	G1/S
SPIRE2	spire type actin nucleation factor 2	G1/S
SPON2	spondin 2	G1/S
SPP2	secreted phosphoprotein 2	S
SQLE	squalene epoxidase	G2
SRCAP	Snf2 related CREBBP activator protein	G1/S
SRD5A2	steroid 5 alpha-reductase 2	G2
SRPK3	SRSF protein kinase 3	G2/M
SRRM2	serine/arginine repetitive matrix 2	S
SRSF1	serine and arginine rich splicing factor 1	M/G1
SRSF1	serine and arginine rich splicing factor 1	G2/M
SRSF1	serine and arginine rich splicing factor 1	M/G1
SRSF2	serine and arginine rich splicing factor 2	G2/M
SRSF5	serine and arginine rich splicing factor 5	G1/S
SSBP2	single stranded DNA binding protein 2	G1/S
ST6GAL1	ST6 beta-galactoside alpha-2,6-sialyltransferase 1	G1/S
ST6GALNAC2	ST6 N-acetylgalactosaminide alpha-2,6-sialyltransferase 2	M/G1
STAM2	signal transducing adaptor molecule 2	G2
STAR	steroidogenic acute regulatory protein	M/G1
STARD8	StAR related lipid transfer domain containing 8	G2/M
STK17B	serine/threonine kinase 17b	G2
STK38L	serine/threonine kinase 38 like	S
STON1	stonin 1	G1/S
STX6	syntaxin 6	G2/M
STXBP2	syntaxin binding protein 2	G1/S
SUDS3	SDS3 homolog, SIN3A corepressor complex component	G2/M
SUN2	Sad1 and UNC84 domain containing 2	G2/M
SUPT7L	SPT7 like, STAGA complex gamma subunit	S
SURF6	surfeit 6	G2/M
SUSD6	sushi domain containing 6	G1/S
SYNCRIP	synaptotagmin binding cytoplasmic RNA interacting protein	G2/M
SYNE1	spectrin repeat containing nuclear envelope protein 1	G2/M
SYNE2	spectrin repeat containing nuclear envelope protein 2	S
SYNE2	spectrin repeat containing nuclear envelope protein 2	S
SYNE2	spectrin repeat containing nuclear envelope protein 2	S
SYNE2	spectrin repeat containing nuclear envelope protein 2	S
SYNJ2	synaptojanin 2	S
SYT15	synaptotagmin 15	G2/M
SYT15	synaptotagmin 15	M/G1
SYT9	synaptotagmin 9	M/G1
SYTL4	synaptotagmin like 4	G1/S
TACC1	transforming acidic coiled-coil containing protein 1	S
TACC3	transforming acidic coiled-coil containing protein 3	G2/M
TAF15	TATA-box binding protein associated factor 15	S
TAF1A	TATA-box binding protein associated factor, RNA polymerase I subunit A	G2
TAF1B	TATA-box binding protein associated factor, RNA polymerase I subunit B	G2/M
TAF4	TATA-box binding protein associated factor 4	G2/M
TAF7	TATA-box binding protein associated factor 7	G2
TAF8	TATA-box binding protein associated factor 8	S
TAOK1	TAO kinase 1	G2
TAOK2	TAO kinase 2	G2
TAOK3	TAO kinase 3	G2
TBC1D22A	TBC1 domain family member 22A	G2
TBC1D5	TBC1 domain family member 5	S
TBC1D5	TBC1 domain family member 5	S
TBC1D8	TBC1 domain family member 8	G1/S
TBL1Y	transducin beta like 1 Y-linked	S
TBL2	transducin beta like 2	G2/M
TCEAL7	transcription elongation factor A like 7	G1/S
TCF19	transcription factor 19	S
TCF19	transcription factor 19	G1/S
TCF3	transcription factor 3	G2/M
TCFL5	transcription factor like 5	G1/S
TCIRG1	T cell immune regulator 1, ATPase H+ transporting V0 subunit a3	G1/S
TDP1	tyrosyl-DNA phosphodiesterase 1	G2/M
TECPR2	tectonin beta-propeller repeat containing 2	G2
TERT	telomerase reverse transcriptase	G1/S
TES	testin LIM domain protein	S
TGFA	transforming growth factor alpha	G2
TGFB3	transforming growth factor beta 3	G1/S
TGFB3	transforming growth factor beta 3	G1/S
THAP7	THAP domain containing 7	G1/S
THAP8	THAP domain containing 8	G1/S
THBS2	thrombospondin 2	M/G1
THOC2	THO complex 2	M/G1
THOC5	THO complex 5	G1/S
THUMPD2	THUMP domain containing 2	G2/M
TIFA	TRAF interacting protein with forkhead associated domain	G1/S
TIGD5	tigger transposable element derived 5	G1/S
TIMM17B	translocase of inner mitochondrial membrane 17B	G1/S
TIMM23	translocase of inner mitochondrial membrane 23	G2/M
TIMM23	translocase of inner mitochondrial membrane 23	M/G1
TJP1	tight junction protein 1	G2
TLK2	tousled like kinase 2	G1/S
TLR3	toll like receptor 3	G1/S
TLR6	toll like receptor 6	G1/S
TM4SF1	transmembrane 4 L six family member 1	G2
TMC8	transmembrane channel like 8	G2/M
TMEM138	transmembrane protein 138	G2/M
TMEM167B	transmembrane protein 167B	G2
TMEM217	transmembrane protein 217	S
TMEM243	transmembrane protein 243	S
TMEM254	transmembrane protein 254	G1/S
TMPO	thymopoietin	G2
TMPO	thymopoietin	G2
TMTC1	transmembrane and tetratricopeptide repeat containing 1	S
TNFAIP1	TNF alpha induced protein 1	G2
TNFAIP2	TNF alpha induced protein 2	G2/M
TNFAIP8	TNF alpha induced protein 8	G1/S
TNFRSF25	TNF receptor superfamily member 25	G2/M
TNKS	tankyrase	M
TNS2	tensin 2	G1/S
TOB2	transducer of ERBB2, 2	M/G1
TOMM20	translocase of outer mitochondrial membrane 20	G2/M
TONSL	tonsoku like, DNA repair protein	G1/S
TOP1	DNA topoisomerase I	G2/M
TOP2A	DNA topoisomerase II alpha	G2
TOP3A	DNA topoisomerase III alpha	S
TOR3A	torsin family 3 member A	G1/S
TOR3A	torsin family 3 member A	G1/S
TOR3A	torsin family 3 member A	G1/S
TP53INP1	tumor protein p53 inducible nuclear protein 1	G1/S
TP53RK	TP53 regulating kinase	G2/M
TP53TG3	TP53 target 3	G1/S
TP53TG3	TP53 target 3	G1/S
TP73	tumor protein p73	S
TPBG	trophoblast glycoprotein	S
TPPP	tubulin polymerization promoting protein	G1/S
TPX2	TPX2 microtubule nucleation factor	G2/M
TRABD	TraB domain containing	G2/M
TRAF1	TNF receptor associated factor 1	S
TRAF3	TNF receptor associated factor 3	G2/M
TRAF6	TNF receptor associated factor 6	G2/M
TRAK2	trafficking kinesin protein 2	G2/M
TREX1	three prime repair exonuclease 1	G1/S
TRIB1	tribbles pseudokinase 1	S
TRIM2	tripartite motif containing 2	G1/S
TRIM2	tripartite motif containing 2	G1/S
TRIM36	tripartite motif containing 36	G1/S
TRIM40	tripartite motif containing 40	G2
TRIM43	tripartite motif containing 43	S
TRIM45	tripartite motif containing 45	G1/S
TRIM45	tripartite motif containing 45	G1/S
TRIM52	tripartite motif containing 52	G1/S
TRIM56	tripartite motif containing 56	G1/S
TRIM59	tripartite motif containing 59	G2
TRIM59	tripartite motif containing 59	G2
TRIM68	tripartite motif containing 68	G1/S
TRIM71	tripartite motif containing 71	G1/S
TRMT10A	tRNA methyltransferase 10A	G2/M
TROAP	trophinin associated protein	G2
TSC1	TSC complex subunit 1	G2/M
TSC22D3	TSC22 domain family member 3	G1/S
TSEN54	tRNA splicing endonuclease subunit 54	G1/S
TSLP	thymic stromal lymphopoietin	G1/S
TSPAN5	tetraspanin 5	G2
TSPYL4	TSPY like 4	G1/S
TTC16	tetratricopeptide repeat domain 16	M/G1
TTC39B	tetratricopeptide repeat domain 39B	S
TTK	TTK protein kinase	G2
TTN	titin	M
TTPA	alpha tocopherol transfer protein	G1/S
TTYH2	tweety family member 2	G1/S
TUBA1B	tubulin alpha 1b	M/G1
TUBA1C	tubulin alpha 1c	G2/M
TUBB2B	tubulin beta 2B class IIb	G2/M
TUBB2B	tubulin beta 2B class IIb	G2/M
TUBD1	tubulin delta 1	G2/M
TULP3	TUB like protein 3	S
TULP3	TUB like protein 3	G1/S
TULP4	TUB like protein 4	G2/M
TUT1	terminal uridylyl transferase 1, U6 snRNA-specific	G1/S
TWISTNB	TWIST neighbor	G2/M
TXNRD1	thioredoxin reductase 1	S
TYMS	thymidylate synthetase	G1/S
TYW1	tRNA-yW synthesizing protein 1 homolog	G2
U2AF2	U2 small nuclear RNA auxiliary factor 2	G1/S
U2SURP	U2 snRNP associated SURP domain containing	M/G1
UAP1	UDP-N-acetylglucosamine pyrophosphorylase 1	G2
UBAP2L	ubiquitin associated protein 2 like	G1/S
UBE2C	ubiquitin conjugating enzyme E2 C	G2
UBE2D1	ubiquitin conjugating enzyme E2 D1	G2/M
UBE2D3	ubiquitin conjugating enzyme E2 D3	M/G1
UBE2G1	ubiquitin conjugating enzyme E2 G1	G2/M
UBE2N	ubiquitin conjugating enzyme E2 N	G2/M
UBE2S	ubiquitin conjugating enzyme E2 S	G2/M
UBE2S	ubiquitin conjugating enzyme E2 S	G2/M
UBE2S	ubiquitin conjugating enzyme E2 S	G2/M
UBE3A	ubiquitin protein ligase E3A	G2/M
UBOX5	U-box domain containing 5	G2/M
UBQLN1	ubiquilin 1	G2
UBQLN1	ubiquilin 1	M/G1
UBQLN2	ubiquilin 2	G1/S
UBR5	ubiquitin protein ligase E3 component n-recognin 5	G1/S
UBR7	ubiquitin protein ligase E3 component n-recognin 7 (putative)	S
UBTF	upstream binding transcription factor	G2/M
UBXN8	UBX domain protein 8	M/G1
UGT8	UDP glycosyltransferase 8	S
UHRF1	ubiquitin like with PHD and ring finger domains 1	G1/S
ULK1	unc-51 like autophagy activating kinase 1	S
UNC119	unc-119 lipid binding chaperone	G1/S
UNG	uracil DNA glycosylase	S
UNG	uracil DNA glycosylase	G1/S
URB1-AS1	URB1 antisense RNA 1 (head to head)	S
URB1-AS1	URB1 antisense RNA 1 (head to head)	S
USP16	ubiquitin specific peptidase 16	M
USP18	ubiquitin specific peptidase 18	G1/S
USP37	ubiquitin specific peptidase 37	G1/S
USP37	ubiquitin specific peptidase 37	G1/S
USP43	ubiquitin specific peptidase 43	G1/S
USP44	ubiquitin specific peptidase 44	M
USP45	ubiquitin specific peptidase 45	S
USP47	ubiquitin specific peptidase 47	G2/M
USP47	ubiquitin specific peptidase 47	G2/M
USP51	ubiquitin specific peptidase 51	S
USP53	ubiquitin specific peptidase 53	G1/S
USP53	ubiquitin specific peptidase 53	S
USPL1	ubiquitin specific peptidase like 1	G2/M
UST	uronyl 2-sulfotransferase	G2
UTP3	UTP3 small subunit processome component	G2/M
VANGL1	VANGL planar cell polarity protein 1	G2/M
VANGL1	VANGL planar cell polarity protein 1	G2/M
VIPR1	vasoactive intestinal peptide receptor 1	S
VMP1	vacuole membrane protein 1	S
VPS29	VPS29 retromer complex component	G1/S
VPS37D	VPS37D subunit of ESCRT-I	G2/M
VPS4A	vacuolar protein sorting 4 homolog A	M
VPS4B	vacuolar protein sorting 4 homolog B	M
VRK1	VRK serine/threonine kinase 1	G2
VSTM4	V-set and transmembrane domain containing 4	S
WASL	WASP like actin nucleation promoting factor	G1/S
WDFY3-AS2	WDFY3 antisense RNA 2	S
WDHD1	WD repeat and HMG-box DNA binding protein 1	G1/S
WDR1	WD repeat domain 1	G2/M
WDR26	WD repeat domain 26	G2/M
WDR3	WD repeat domain 3	M/G1
WDR3	WD repeat domain 3	G2/M
WDR36	WD repeat domain 36	G2/M
WDR45	WD repeat domain 45	G2
WDR77	WD repeat domain 77	G2/M
WEE1	WEE1 G2 checkpoint kinase	G2
WFDC12	WAP four-disulfide core domain 12	G1/S
WFS1	wolframin ER transmembrane glycoprotein	G1/S
WIPF1	WAS/WASL interacting protein family member 1	S
WSB1	WD repeat and SOCS box containing 1	G2
WTAP	WT1 associated protein	G2
WWOX	WW domain containing oxidoreductase	G1/S
WWTR1	WW domain containing transcription regulator 1	S
XCL2	X-C motif chemokine ligand 2	G1/S
YEATS4	YEATS domain containing 4	G1/S
YIPF5	Yip1 domain family member 5	G2
YPEL2	yippee like 2	S
YPEL2	yippee like 2	S
YPEL4	yippee like 4	G1/S
YTHDF2	YTH N6-methyladenosine RNA binding protein 2	M/G1
YTHDF2	YTH N6-methyladenosine RNA binding protein 2	S
YWHAE	tyrosine 3-monooxygenase/tryptophan 5-monooxygenase activation protein epsilon	G2/M
YWHAZ	tyrosine 3-monooxygenase/tryptophan 5-monooxygenase activation protein zeta	G1/S
YWHAZ	tyrosine 3-monooxygenase/tryptophan 5-monooxygenase activation protein zeta	G1/S
YWHAZ	tyrosine 3-monooxygenase/tryptophan 5-monooxygenase activation protein zeta	G1/S
ZADH2	zinc binding alcohol dehydrogenase domain containing 2	G2
ZBED3	zinc finger BED-type containing 3	G1/S
ZBTB11	zinc finger and BTB domain containing 11	S
ZBTB14	zinc finger and BTB domain containing 14	G1/S
ZBTB14	zinc finger and BTB domain containing 14	G1/S
ZBTB21	zinc finger and BTB domain containing 21	G1/S
ZBTB25	zinc finger and BTB domain containing 25	G1/S
ZBTB7A	zinc finger and BTB domain containing 7A	M/G1
ZC2HC1A	zinc finger C2HC-type containing 1A	S
ZC3HAV1	zinc finger CCCH-type containing, antiviral 1	G1/S
ZC4H2	zinc finger C4H2-type containing	G1/S
ZDHHC14	zinc finger DHHC-type containing 14	S
ZDHHC23	zinc finger DHHC-type containing 23	G1/S
ZFAT	zinc finger and AT-hook domain containing	G2/M
ZFPM2	zinc finger protein, FOG family member 2	S
ZFYVE1	zinc finger FYVE-type containing 1	S
ZHX2	zinc fingers and homeoboxes 2	S
ZHX3	zinc fingers and homeoboxes 3	G2/M
ZIC3	Zic family member 3	G1/S
ZMAT3	zinc finger matrin-type 3	S
ZMYM1	zinc finger MYM-type containing 1	G2
ZMYM1	zinc finger MYM-type containing 1	G2
ZMYM2	zinc finger MYM-type containing 2	G1/S
ZMYND19	zinc finger MYND-type containing 19	G1/S
ZNF106	zinc finger protein 106	M/G1
ZNF107	zinc finger protein 107	G2/M
ZNF134	zinc finger protein 134	G2/M
ZNF135	zinc finger protein 135	G1/S
ZNF165	zinc finger protein 165	G2
ZNF182	zinc finger protein 182	G2
ZNF202	zinc finger protein 202	G2/M
ZNF207	zinc finger protein 207	G2/M
ZNF214	zinc finger protein 214	G1/S
ZNF22	zinc finger protein 22	M/G1
ZNF226	zinc finger protein 226	S
ZNF24	zinc finger protein 24	M/G1
ZNF26	zinc finger protein 26	G2/M
ZNF264	zinc finger protein 264	G2/M
ZNF267	zinc finger protein 267	G2/M
ZNF324	zinc finger protein 324	S
ZNF33A	zinc finger protein 33A	G1/S
ZNF395	zinc finger protein 395	G1/S
ZNF395	zinc finger protein 395	G1/S
ZNF429	zinc finger protein 429	G2/M
ZNF467	zinc finger protein 467	G1/S
ZNF480	zinc finger protein 480	G1/S
ZNF484	zinc finger protein 484	G2
ZNF514	zinc finger protein 514	G1/S
ZNF519	zinc finger protein 519	G2/M
ZNF548	zinc finger protein 548	G1/S
ZNF561	zinc finger protein 561	M/G1
ZNF572	zinc finger protein 572	G1/S
ZNF580	zinc finger protein 580	S
ZNF587	zinc finger protein 587	G2/M
ZNF589	zinc finger protein 589	G2/M
ZNF610	zinc finger protein 610	G1/S
ZNF614	zinc finger protein 614	G2
ZNF620	zinc finger protein 620	G1/S
ZNF621	zinc finger protein 621	S
ZNF644	zinc finger protein 644	G1/S
ZNF71	zinc finger protein 71	G2/M
ZNF711	zinc finger protein 711	G1/S
ZNF711	zinc finger protein 711	G1/S
ZNF711	zinc finger protein 711	G1/S
ZNF75D	zinc finger protein 75D	G2/M
ZNF8	zinc finger protein 8	G1/S
ZNRF2	zinc and ring finger 2	S
ZRANB2	zinc finger RANBP2-type containing 2	M/G1
ZRANB3	zinc finger RANBP2-type containing 3	G2
ZRANB3	zinc finger RANBP2-type containing 3	G2
ZRANB3	zinc finger RANBP2-type containing 3	G2
ZRSR2	zinc finger CCCH-type, RNA binding motif and serine/arginine rich 2	G2
ZSCAN16	zinc finger and SCAN domain containing 16	G1/S
ZSCAN32	zinc finger and SCAN domain containing 32	S
ZSCAN5A	zinc finger and SCAN domain containing 5A	G2/M

## Sheet: core cell-cycle genes
Table S4B. core cell-cycle genes
Cancer	Ensembl ID	Symbol
LIHC	ENSG00000005022	SLC25A5
LIHC	ENSG00000006125	AP2B1
LIHC	ENSG00000006634	DBF4
LIHC	ENSG00000007968	E2F2
LIHC	ENSG00000011426	ANLN
LIHC	ENSG00000011523	CEP68
LIHC	ENSG00000013810	TACC3
LIHC	ENSG00000017797	RALBP1
LIHC	ENSG00000024526	DEPDC1
LIHC	ENSG00000031691	CENPQ
LIHC	ENSG00000035499	DEPDC1B
LIHC	ENSG00000042088	TDP1
LIHC	ENSG00000044115	CTNNA1
LIHC	ENSG00000049541	RFC2
LIHC	ENSG00000051180	RAD51
LIHC	ENSG00000054611	TBC1D22A
LIHC	ENSG00000060982	BCAT1
LIHC	ENSG00000061337	LZTS1
LIHC	ENSG00000065328	MCM10
LIHC	ENSG00000066279	ASPM
LIHC	ENSG00000066827	ZFAT
LIHC	ENSG00000071564	TCF3
LIHC	ENSG00000072201	LNX1
LIHC	ENSG00000072571	HMMR
LIHC	ENSG00000072864	NDE1
LIHC	ENSG00000073111	MCM2
LIHC	ENSG00000073792	IGF2BP2
LIHC	ENSG00000075188	NUP37
LIHC	ENSG00000075218	GTSE1
LIHC	ENSG00000075945	KIFAP3
LIHC	ENSG00000076003	MCM6
LIHC	ENSG00000076248	UNG
LIHC	ENSG00000078900	TP73
LIHC	ENSG00000080986	NDC80
LIHC	ENSG00000081320	STK17B
LIHC	ENSG00000084731	KIF3C
LIHC	ENSG00000085185	BCORL1
LIHC	ENSG00000085276	MECOM
LIHC	ENSG00000085491	SLC25A24
LIHC	ENSG00000085840	ORC1
LIHC	ENSG00000085999	RAD54L
LIHC	ENSG00000087494	PTHLH
LIHC	ENSG00000087586	AURKA
LIHC	ENSG00000088325	TPX2
LIHC	ENSG00000088833	NSFL1C
LIHC	ENSG00000088836	SLC4A11
LIHC	ENSG00000088986	DYNLL1
LIHC	ENSG00000089685	BIRC5
LIHC	ENSG00000090889	KIF4A
LIHC	ENSG00000091972	CD200
LIHC	ENSG00000092853	CLSPN
LIHC	ENSG00000093009	CDC45
LIHC	ENSG00000094804	CDC6
LIHC	ENSG00000095002	MSH2
LIHC	ENSG00000097046	CDC7
LIHC	ENSG00000099956	SMARCB1
LIHC	ENSG00000100297	MCM5
LIHC	ENSG00000100387	RBX1
LIHC	ENSG00000100479	POLE2
LIHC	ENSG00000100526	CDKN3
LIHC	ENSG00000100625	SIX4
LIHC	ENSG00000100749	VRK1
LIHC	ENSG00000100804	PSMB5
LIHC	ENSG00000100823	APEX1
LIHC	ENSG00000101182	PSMA7
LIHC	ENSG00000101190	TCFL5
LIHC	ENSG00000101412	E2F1
LIHC	ENSG00000101447	FAM83D
LIHC	ENSG00000101868	POLA1
LIHC	ENSG00000101911	PRPS2
LIHC	ENSG00000102096	PIM2
LIHC	ENSG00000102316	MAGED2
LIHC	ENSG00000102384	CENPI
LIHC	ENSG00000102409	BEX4
LIHC	ENSG00000102554	KLF5
LIHC	ENSG00000104081	BMF
LIHC	ENSG00000104147	OIP5
LIHC	ENSG00000104381	GDAP1
LIHC	ENSG00000104738	MCM4
LIHC	ENSG00000105173	CCNE1
LIHC	ENSG00000105281	SLC1A5
LIHC	ENSG00000106462	EZH2
LIHC	ENSG00000106638	TBL2
LIHC	ENSG00000108106	UBE2S
LIHC	ENSG00000108424	KPNB1
LIHC	ENSG00000111237	VPS29
LIHC	ENSG00000111665	CDCA3
LIHC	ENSG00000112039	FANCE
LIHC	ENSG00000112118	MCM3
LIHC	ENSG00000112130	RNF8
LIHC	ENSG00000112308	C6orf62
LIHC	ENSG00000112742	TTK
LIHC	ENSG00000112796	ENPP5
LIHC	ENSG00000112984	KIF20A
LIHC	ENSG00000113810	SMC4
LIHC	ENSG00000114346	ECT2
LIHC	ENSG00000115159	GPD2
LIHC	ENSG00000115163	CENPA
LIHC	ENSG00000115233	PSMD14
LIHC	ENSG00000115419	GLS
LIHC	ENSG00000115484	CCT4
LIHC	ENSG00000115507	OTX1
LIHC	ENSG00000115750	TAF1B
LIHC	ENSG00000117139	KDM5B
LIHC	ENSG00000117399	CDC20
LIHC	ENSG00000117650	NEK2
LIHC	ENSG00000117724	CENPF
LIHC	ENSG00000118513	MYB
LIHC	ENSG00000118655	DCLRE1B
LIHC	ENSG00000119866	BCL11A
LIHC	ENSG00000119969	HELLS
LIHC	ENSG00000120802	TMPO
LIHC	ENSG00000121621	KIF18A
LIHC	ENSG00000121774	KHDRBS1
LIHC	ENSG00000122550	KLHL7
LIHC	ENSG00000122861	PLAU
LIHC	ENSG00000122966	CIT
LIHC	ENSG00000123080	CDKN2C
LIHC	ENSG00000123095	BHLHE41
LIHC	ENSG00000123416	TUBA1B
LIHC	ENSG00000123700	KCNJ2
LIHC	ENSG00000123975	CKS2
LIHC	ENSG00000124126	PREX1
LIHC	ENSG00000124508	BTN2A2
LIHC	ENSG00000125449	ARMC7
LIHC	ENSG00000125885	MCM8
LIHC	ENSG00000125898	FAM110A
LIHC	ENSG00000126001	CEP250
LIHC	ENSG00000126768	TIMM17B
LIHC	ENSG00000126787	DLGAP5
LIHC	ENSG00000126860	EVI2A
LIHC	ENSG00000127334	DYRK2
LIHC	ENSG00000127337	YEATS4
LIHC	ENSG00000127564	PKMYT1
LIHC	ENSG00000128394	APOBEC3F
LIHC	ENSG00000128944	KNSTRN
LIHC	ENSG00000129534	MIS18BP1
LIHC	ENSG00000131470	PSMC3IP
LIHC	ENSG00000131747	TOP2A
LIHC	ENSG00000132205	EMILIN2
LIHC	ENSG00000132646	PCNA
LIHC	ENSG00000133597	ADCK2
LIHC	ENSG00000134057	CCNB1
LIHC	ENSG00000134058	CDK7
LIHC	ENSG00000134253	TRIM45
LIHC	ENSG00000134690	CDCA8
LIHC	ENSG00000135269	TES
LIHC	ENSG00000135446	CDK4
LIHC	ENSG00000135451	TROAP
LIHC	ENSG00000135476	ESPL1
LIHC	ENSG00000135823	STX6
LIHC	ENSG00000135862	LAMC1
LIHC	ENSG00000136108	CKAP2
LIHC	ENSG00000136492	BRIP1
LIHC	ENSG00000136982	DSCC1
LIHC	ENSG00000137135	ARHGEF39
LIHC	ENSG00000137310	TCF19
LIHC	ENSG00000137804	NUSAP1
LIHC	ENSG00000137807	KIF23
LIHC	ENSG00000138160	KIF11
LIHC	ENSG00000138180	CEP55
LIHC	ENSG00000138182	KIF20B
LIHC	ENSG00000138376	BARD1
LIHC	ENSG00000138778	CENPE
LIHC	ENSG00000139133	ALG10
LIHC	ENSG00000139354	GAS2L3
LIHC	ENSG00000139579	NABP2
LIHC	ENSG00000139880	CDH24
LIHC	ENSG00000140451	PIF1
LIHC	ENSG00000140931	CMTM3
LIHC	ENSG00000141367	CLTC
LIHC	ENSG00000141540	TTYH2
LIHC	ENSG00000141560	FN3KRP
LIHC	ENSG00000141682	PMAIP1
LIHC	ENSG00000142731	PLK4
LIHC	ENSG00000142945	KIF2C
LIHC	ENSG00000143061	IGSF3
LIHC	ENSG00000143228	NUF2
LIHC	ENSG00000143401	ANP32E
LIHC	ENSG00000143420	ENSA
LIHC	ENSG00000143457	GOLPH3L
LIHC	ENSG00000143569	UBAP2L
LIHC	ENSG00000143815	LBR
LIHC	ENSG00000144369	FAM171B
LIHC	ENSG00000145088	EAF2
LIHC	ENSG00000145386	CCNA2
LIHC	ENSG00000146143	PRIM2
LIHC	ENSG00000146263	MMS22L
LIHC	ENSG00000146410	MTFR2
LIHC	ENSG00000147180	ZNF711
LIHC	ENSG00000148773	MKI67
LIHC	ENSG00000149257	SERPINH1
LIHC	ENSG00000149503	INCENP
LIHC	ENSG00000149554	CHEK1
LIHC	ENSG00000149636	DSN1
LIHC	ENSG00000149639	SOGA1
LIHC	ENSG00000151692	RNF144A
LIHC	ENSG00000151725	CENPU
LIHC	ENSG00000152253	SPC25
LIHC	ENSG00000152457	DCLRE1C
LIHC	ENSG00000153046	CDYL
LIHC	ENSG00000153574	RPIA
LIHC	ENSG00000154640	BTG3
LIHC	ENSG00000155760	FZD7
LIHC	ENSG00000156675	RAB11FIP1
LIHC	ENSG00000156802	ATAD2
LIHC	ENSG00000156970	BUB1B
LIHC	ENSG00000157456	CCNB2
LIHC	ENSG00000158402	CDC25C
LIHC	ENSG00000158813	EDA
LIHC	ENSG00000159259	CHAF1B
LIHC	ENSG00000159377	PSMB4
LIHC	ENSG00000160949	TONSL
LIHC	ENSG00000161277	THAP8
LIHC	ENSG00000161800	RACGAP1
LIHC	ENSG00000162063	CCNF
LIHC	ENSG00000162073	PAQR4
LIHC	ENSG00000163918	RFC4
LIHC	ENSG00000163950	SLBP
LIHC	ENSG00000164045	CDC25A
LIHC	ENSG00000164104	HMGB2
LIHC	ENSG00000164574	GALNT10
LIHC	ENSG00000164611	PTTG1
LIHC	ENSG00000164649	CDCA7L
LIHC	ENSG00000164683	HEY1
LIHC	ENSG00000164754	RAD21
LIHC	ENSG00000164924	YWHAZ
LIHC	ENSG00000164985	PSIP1
LIHC	ENSG00000165105	RASEF
LIHC	ENSG00000165304	MELK
LIHC	ENSG00000165480	SKA3
LIHC	ENSG00000165891	E2F7
LIHC	ENSG00000166508	MCM7
LIHC	ENSG00000166851	PLK1
LIHC	ENSG00000167513	CDT1
LIHC	ENSG00000167553	TUBA1C
LIHC	ENSG00000167670	CHAF1A
LIHC	ENSG00000168036	CTNNB1
LIHC	ENSG00000168061	SAC3D1
LIHC	ENSG00000168461	RAB31
LIHC	ENSG00000168779	SHOX2
LIHC	ENSG00000169398	PTK2
LIHC	ENSG00000169679	BUB1
LIHC	ENSG00000170312	CDK1
LIHC	ENSG00000170425	ADORA2B
LIHC	ENSG00000170915	PAQR8
LIHC	ENSG00000171033	PKIA
LIHC	ENSG00000171241	SHCBP1
LIHC	ENSG00000171848	RRM2
LIHC	ENSG00000172113	NME6
LIHC	ENSG00000172239	PAIP1
LIHC	ENSG00000172331	BPGM
LIHC	ENSG00000173207	CKS1B
LIHC	ENSG00000173546	CSPG4
LIHC	ENSG00000173706	HEG1
LIHC	ENSG00000174371	EXO1
LIHC	ENSG00000174607	UGT8
LIHC	ENSG00000175063	UBE2C
LIHC	ENSG00000175305	CCNE2
LIHC	ENSG00000175792	RUVBL1
LIHC	ENSG00000176890	TYMS
LIHC	ENSG00000177427	MIEF2
LIHC	ENSG00000177733	HNRNPA0
LIHC	ENSG00000178105	DDX10
LIHC	ENSG00000178966	RMI1
LIHC	ENSG00000178999	AURKB
LIHC	ENSG00000179886	TIGD5
LIHC	ENSG00000181163	NPM1
LIHC	ENSG00000181588	MEX3D
LIHC	ENSG00000181610	MRPS23
LIHC	ENSG00000182010	RTKN2
LIHC	ENSG00000182287	AP1S2
LIHC	ENSG00000182481	KPNA2
LIHC	ENSG00000182621	PLCB1
LIHC	ENSG00000182628	SKA2
LIHC	ENSG00000183155	RABIF
LIHC	ENSG00000183765	CHEK2
LIHC	ENSG00000183814	LIN9
LIHC	ENSG00000184445	KNTC1
LIHC	ENSG00000184661	CDCA2
LIHC	ENSG00000184992	BRI3BP
LIHC	ENSG00000186193	SAPCD2
LIHC	ENSG00000186283	TOR3A
LIHC	ENSG00000186298	PPP1CC
LIHC	ENSG00000187231	SESTD1
LIHC	ENSG00000187498	COL4A1
LIHC	ENSG00000196290	NIF3L1
LIHC	ENSG00000196812	ZSCAN16
LIHC	ENSG00000197299	BLM
LIHC	ENSG00000197548	ATG7
LIHC	ENSG00000197746	PSAP
LIHC	ENSG00000197951	ZNF71
LIHC	ENSG00000198056	PRIM1
LIHC	ENSG00000198554	WDHD1
LIHC	ENSG00000198826	ARHGAP11A
LIHC	ENSG00000198901	PRC1
LIHC	ENSG00000198934	MAGEE1
LIHC	ENSG00000204371	EHMT2
LIHC	ENSG00000205629	LCMT1
LIHC	ENSG00000213186	TRIM59
LIHC	ENSG00000228716	DHFR
LIHC	ENSG00000232629	HLA-DQB2
LIHC	ENSG00000243279	PRAF2
LIHC	ENSG00000244509	APOBEC3C
LIHC	ENSG00000253729	PRKDC
LIHC	ENSG00000265354	TIMM23
LIHC	ENSG00000276043	UHRF1
PAAD	ENSG00000004897	CDC27
PAAD	ENSG00000006125	AP2B1
PAAD	ENSG00000011028	MRC2
PAAD	ENSG00000011426	ANLN
PAAD	ENSG00000013588	GPRC5A
PAAD	ENSG00000013810	TACC3
PAAD	ENSG00000017797	RALBP1
PAAD	ENSG00000018408	WWTR1
PAAD	ENSG00000023445	BIRC3
PAAD	ENSG00000024526	DEPDC1
PAAD	ENSG00000033867	SLC4A7
PAAD	ENSG00000035499	DEPDC1B
PAAD	ENSG00000041357	PSMA4
PAAD	ENSG00000044115	CTNNA1
PAAD	ENSG00000051180	RAD51
PAAD	ENSG00000052802	MSMO1
PAAD	ENSG00000057019	DCBLD2
PAAD	ENSG00000065328	MCM10
PAAD	ENSG00000066279	ASPM
PAAD	ENSG00000067955	CBFB
PAAD	ENSG00000068366	ACSL4
PAAD	ENSG00000071127	WDR1
PAAD	ENSG00000072571	HMMR
PAAD	ENSG00000072864	NDE1
PAAD	ENSG00000073111	MCM2
PAAD	ENSG00000073792	IGF2BP2
PAAD	ENSG00000075188	NUP37
PAAD	ENSG00000075218	GTSE1
PAAD	ENSG00000075275	CELSR1
PAAD	ENSG00000076003	MCM6
PAAD	ENSG00000076248	UNG
PAAD	ENSG00000080986	NDC80
PAAD	ENSG00000081320	STK17B
PAAD	ENSG00000082805	ERC1
PAAD	ENSG00000084731	KIF3C
PAAD	ENSG00000085491	SLC25A24
PAAD	ENSG00000086061	DNAJA1
PAAD	ENSG00000087586	AURKA
PAAD	ENSG00000088325	TPX2
PAAD	ENSG00000089639	GMIP
PAAD	ENSG00000090889	KIF4A
PAAD	ENSG00000092820	EZR
PAAD	ENSG00000092853	CLSPN
PAAD	ENSG00000094804	CDC6
PAAD	ENSG00000100297	MCM5
PAAD	ENSG00000100526	CDKN3
PAAD	ENSG00000100804	PSMB5
PAAD	ENSG00000101160	CTSZ
PAAD	ENSG00000101182	PSMA7
PAAD	ENSG00000101447	FAM83D
PAAD	ENSG00000102316	MAGED2
PAAD	ENSG00000102384	CENPI
PAAD	ENSG00000102554	KLF5
PAAD	ENSG00000104147	OIP5
PAAD	ENSG00000104427	ZC2HC1A
PAAD	ENSG00000104432	IL7
PAAD	ENSG00000104549	SQLE
PAAD	ENSG00000104738	MCM4
PAAD	ENSG00000105997	HOXA3
PAAD	ENSG00000106004	HOXA5
PAAD	ENSG00000106299	WASL
PAAD	ENSG00000106571	GLI3
PAAD	ENSG00000109321	AREG
PAAD	ENSG00000110047	EHD1
PAAD	ENSG00000110852	CLEC2B
PAAD	ENSG00000111801	BTN3A3
PAAD	ENSG00000111912	NCOA7
PAAD	ENSG00000112118	MCM3
PAAD	ENSG00000112414	ADGRG6
PAAD	ENSG00000112742	TTK
PAAD	ENSG00000112984	KIF20A
PAAD	ENSG00000113070	HBEGF
PAAD	ENSG00000113810	SMC4
PAAD	ENSG00000114346	ECT2
PAAD	ENSG00000114439	BBX
PAAD	ENSG00000115163	CENPA
PAAD	ENSG00000115170	ACVR1
PAAD	ENSG00000115233	PSMD14
PAAD	ENSG00000115750	TAF1B
PAAD	ENSG00000115884	SDC1
PAAD	ENSG00000115935	WIPF1
PAAD	ENSG00000116237	ICMT
PAAD	ENSG00000116717	GADD45A
PAAD	ENSG00000117650	NEK2
PAAD	ENSG00000117724	CENPF
PAAD	ENSG00000118263	KLF7
PAAD	ENSG00000118655	DCLRE1B
PAAD	ENSG00000119640	ACYP1
PAAD	ENSG00000119969	HELLS
PAAD	ENSG00000121621	KIF18A
PAAD	ENSG00000122786	CALD1
PAAD	ENSG00000122861	PLAU
PAAD	ENSG00000123416	TUBA1B
PAAD	ENSG00000123975	CKS2
PAAD	ENSG00000123983	ACSL3
PAAD	ENSG00000124942	AHNAK
PAAD	ENSG00000125347	IRF1
PAAD	ENSG00000125898	FAM110A
PAAD	ENSG00000126787	DLGAP5
PAAD	ENSG00000127947	PTPN12
PAAD	ENSG00000127955	GNAI1
PAAD	ENSG00000128340	RAC2
PAAD	ENSG00000128595	CALU
PAAD	ENSG00000128944	KNSTRN
PAAD	ENSG00000128989	ARPP19
PAAD	ENSG00000131323	TRAF3
PAAD	ENSG00000131747	TOP2A
PAAD	ENSG00000132334	PTPRE
PAAD	ENSG00000132467	UTP3
PAAD	ENSG00000132646	PCNA
PAAD	ENSG00000132669	RIN2
PAAD	ENSG00000133056	PIK3C2B
PAAD	ENSG00000134057	CCNB1
PAAD	ENSG00000134058	CDK7
PAAD	ENSG00000134369	NAV1
PAAD	ENSG00000134690	CDCA8
PAAD	ENSG00000135046	ANXA1
PAAD	ENSG00000135269	TES
PAAD	ENSG00000135451	TROAP
PAAD	ENSG00000135476	ESPL1
PAAD	ENSG00000135823	STX6
PAAD	ENSG00000135862	LAMC1
PAAD	ENSG00000136153	LMO7
PAAD	ENSG00000136492	BRIP1
PAAD	ENSG00000136514	RTP4
PAAD	ENSG00000137310	TCF19
PAAD	ENSG00000137575	SDCBP
PAAD	ENSG00000137804	NUSAP1
PAAD	ENSG00000137807	KIF23
PAAD	ENSG00000137936	BCAR3
PAAD	ENSG00000138160	KIF11
PAAD	ENSG00000138180	CEP55
PAAD	ENSG00000138182	KIF20B
PAAD	ENSG00000138411	HECW2
PAAD	ENSG00000138413	IDH1
PAAD	ENSG00000138772	ANXA3
PAAD	ENSG00000138778	CENPE
PAAD	ENSG00000138814	PPP3CA
PAAD	ENSG00000138835	RGS3
PAAD	ENSG00000139117	CPNE8
PAAD	ENSG00000139289	PHLDA1
PAAD	ENSG00000139318	DUSP6
PAAD	ENSG00000139618	BRCA2
PAAD	ENSG00000140464	PML
PAAD	ENSG00000140931	CMTM3
PAAD	ENSG00000141682	PMAIP1
PAAD	ENSG00000142731	PLK4
PAAD	ENSG00000142945	KIF2C
PAAD	ENSG00000143013	LMO4
PAAD	ENSG00000143061	IGSF3
PAAD	ENSG00000143106	PSMA5
PAAD	ENSG00000143228	NUF2
PAAD	ENSG00000143333	RGS16
PAAD	ENSG00000143387	CTSK
PAAD	ENSG00000143401	ANP32E
PAAD	ENSG00000144645	OSBPL10
PAAD	ENSG00000145386	CCNA2
PAAD	ENSG00000146143	PRIM2
PAAD	ENSG00000146242	TPBG
PAAD	ENSG00000147592	LACTB2
PAAD	ENSG00000148773	MKI67
PAAD	ENSG00000148925	BTBD10
PAAD	ENSG00000149212	SESN3
PAAD	ENSG00000149257	SERPINH1
PAAD	ENSG00000149554	CHEK1
PAAD	ENSG00000149639	SOGA1
PAAD	ENSG00000149798	CDC42EP2
PAAD	ENSG00000150457	LATS2
PAAD	ENSG00000151247	EIF4E
PAAD	ENSG00000151694	ADAM17
PAAD	ENSG00000151725	CENPU
PAAD	ENSG00000151929	BAG3
PAAD	ENSG00000154001	PPP2R5E
PAAD	ENSG00000155016	CYP2U1
PAAD	ENSG00000155760	FZD7
PAAD	ENSG00000156804	FBXO32
PAAD	ENSG00000156831	NSMCE2
PAAD	ENSG00000156970	BUB1B
PAAD	ENSG00000157456	CCNB2
PAAD	ENSG00000157483	MYO1E
PAAD	ENSG00000157557	ETS2
PAAD	ENSG00000158402	CDC25C
PAAD	ENSG00000159216	RUNX1
PAAD	ENSG00000160551	TAOK1
PAAD	ENSG00000160949	TONSL
PAAD	ENSG00000161800	RACGAP1
PAAD	ENSG00000162063	CCNF
PAAD	ENSG00000162783	IER5
PAAD	ENSG00000163235	TGFA
PAAD	ENSG00000163297	ANTXR2
PAAD	ENSG00000163346	PBXIP1
PAAD	ENSG00000163898	LIPH
PAAD	ENSG00000164104	HMGB2
PAAD	ENSG00000164574	GALNT10
PAAD	ENSG00000164611	PTTG1
PAAD	ENSG00000164754	RAD21
PAAD	ENSG00000164924	YWHAZ
PAAD	ENSG00000164949	GEM
PAAD	ENSG00000165304	MELK
PAAD	ENSG00000165480	SKA3
PAAD	ENSG00000165633	VSTM4
PAAD	ENSG00000165891	E2F7
PAAD	ENSG00000166128	RAB8B
PAAD	ENSG00000166250	CLMP
PAAD	ENSG00000166710	B2M
PAAD	ENSG00000166851	PLK1
PAAD	ENSG00000166974	MAPRE2
PAAD	ENSG00000167553	TUBA1C
PAAD	ENSG00000167670	CHAF1A
PAAD	ENSG00000168036	CTNNB1
PAAD	ENSG00000168461	RAB31
PAAD	ENSG00000168785	TSPAN5
PAAD	ENSG00000169679	BUB1
PAAD	ENSG00000169908	TM4SF1
PAAD	ENSG00000169946	ZFPM2
PAAD	ENSG00000170312	CDK1
PAAD	ENSG00000170425	ADORA2B
PAAD	ENSG00000170540	ARL6IP1
PAAD	ENSG00000170606	HSPA4
PAAD	ENSG00000171241	SHCBP1
PAAD	ENSG00000171848	RRM2
PAAD	ENSG00000173193	PARP14
PAAD	ENSG00000173207	CKS1B
PAAD	ENSG00000173848	NET1
PAAD	ENSG00000174130	TLR6
PAAD	ENSG00000174437	ATP2A2
PAAD	ENSG00000175063	UBE2C
PAAD	ENSG00000175591	P2RY2
PAAD	ENSG00000175879	HOXD8
PAAD	ENSG00000176890	TYMS
PAAD	ENSG00000177409	SAMD9L
PAAD	ENSG00000177733	HNRNPA0
PAAD	ENSG00000178573	MAF
PAAD	ENSG00000178913	TAF7
PAAD	ENSG00000178951	ZBTB7A
PAAD	ENSG00000182481	KPNA2
PAAD	ENSG00000183155	RABIF
PAAD	ENSG00000183255	PTTG1IP
PAAD	ENSG00000183475	ASB7
PAAD	ENSG00000183496	MEX3B
PAAD	ENSG00000183765	CHEK2
PAAD	ENSG00000183814	LIN9
PAAD	ENSG00000184661	CDCA2
PAAD	ENSG00000185947	ZNF267
PAAD	ENSG00000186193	SAPCD2
PAAD	ENSG00000186340	THBS2
PAAD	ENSG00000187231	SESTD1
PAAD	ENSG00000187498	COL4A1
PAAD	ENSG00000188021	UBQLN2
PAAD	ENSG00000197548	ATG7
PAAD	ENSG00000197746	PSAP
PAAD	ENSG00000197892	KIF13B
PAAD	ENSG00000198363	ASPH
PAAD	ENSG00000198431	TXNRD1
PAAD	ENSG00000198554	WDHD1
PAAD	ENSG00000198900	TOP1
PAAD	ENSG00000198901	PRC1
PAAD	ENSG00000204264	PSMB8
PAAD	ENSG00000205413	SAMD9
PAAD	ENSG00000211455	STK38L
PAAD	ENSG00000213186	TRIM59
PAAD	ENSG00000213639	PPP1CB
PAAD	ENSG00000221963	APOL6
PAAD	ENSG00000228716	DHFR
PAAD	ENSG00000240065	PSMB9
PAAD	ENSG00000243244	STON1
PAAD	ENSG00000244509	APOBEC3C
PAAD	ENSG00000254087	LYN
PAAD	ENSG00000265354	TIMM23
PAAD	ENSG00000276043	UHRF1
COAD	ENSG00000004897	CDC27
COAD	ENSG00000005022	SLC25A5
COAD	ENSG00000006125	AP2B1
COAD	ENSG00000006634	DBF4
COAD	ENSG00000008018	PSMB1
COAD	ENSG00000011426	ANLN
COAD	ENSG00000012048	BRCA1
COAD	ENSG00000013375	PGM3
COAD	ENSG00000013588	GPRC5A
COAD	ENSG00000013810	TACC3
COAD	ENSG00000014216	CAPN1
COAD	ENSG00000021574	SPAST
COAD	ENSG00000024526	DEPDC1
COAD	ENSG00000029993	HMGB3
COAD	ENSG00000031691	CENPQ
COAD	ENSG00000035499	DEPDC1B
COAD	ENSG00000037749	MFAP3
COAD	ENSG00000040608	RTN4R
COAD	ENSG00000041357	PSMA4
COAD	ENSG00000042088	TDP1
COAD	ENSG00000044574	HSPA5
COAD	ENSG00000048162	NOP16
COAD	ENSG00000049541	RFC2
COAD	ENSG00000051180	RAD51
COAD	ENSG00000062282	DGAT2
COAD	ENSG00000063244	U2AF2
COAD	ENSG00000065183	WDR3
COAD	ENSG00000065328	MCM10
COAD	ENSG00000065457	ADAT1
COAD	ENSG00000065911	MTHFD2
COAD	ENSG00000066279	ASPM
COAD	ENSG00000067955	CBFB
COAD	ENSG00000071564	TCF3
COAD	ENSG00000072401	UBE2D1
COAD	ENSG00000072571	HMMR
COAD	ENSG00000072864	NDE1
COAD	ENSG00000073111	MCM2
COAD	ENSG00000075188	NUP37
COAD	ENSG00000075218	GTSE1
COAD	ENSG00000075303	SLC25A40
COAD	ENSG00000076003	MCM6
COAD	ENSG00000076248	UNG
COAD	ENSG00000076382	SPAG5
COAD	ENSG00000076944	STXBP2
COAD	ENSG00000078269	SYNJ2
COAD	ENSG00000078900	TP73
COAD	ENSG00000079616	KIF22
COAD	ENSG00000080986	NDC80
COAD	ENSG00000085840	ORC1
COAD	ENSG00000085999	RAD54L
COAD	ENSG00000086061	DNAJA1
COAD	ENSG00000087586	AURKA
COAD	ENSG00000088325	TPX2
COAD	ENSG00000088986	DYNLL1
COAD	ENSG00000089639	GMIP
COAD	ENSG00000089685	BIRC5
COAD	ENSG00000090061	CCNK
COAD	ENSG00000090889	KIF4A
COAD	ENSG00000092140	G2E3
COAD	ENSG00000092820	EZR
COAD	ENSG00000092853	CLSPN
COAD	ENSG00000093000	NUP50
COAD	ENSG00000093009	CDC45
COAD	ENSG00000094804	CDC6
COAD	ENSG00000095002	MSH2
COAD	ENSG00000097046	CDC7
COAD	ENSG00000099956	SMARCB1
COAD	ENSG00000100297	MCM5
COAD	ENSG00000100387	RBX1
COAD	ENSG00000100479	POLE2
COAD	ENSG00000100522	GNPNAT1
COAD	ENSG00000100526	CDKN3
COAD	ENSG00000100567	PSMA3
COAD	ENSG00000100749	VRK1
COAD	ENSG00000100804	PSMB5
COAD	ENSG00000100823	APEX1
COAD	ENSG00000100902	PSMA6
COAD	ENSG00000101138	CSTF1
COAD	ENSG00000101160	CTSZ
COAD	ENSG00000101182	PSMA7
COAD	ENSG00000101224	CDC25B
COAD	ENSG00000101412	E2F1
COAD	ENSG00000101773	RBBP8
COAD	ENSG00000101868	POLA1
COAD	ENSG00000101911	PRPS2
COAD	ENSG00000102030	NAA10
COAD	ENSG00000102384	CENPI
COAD	ENSG00000102554	KLF5
COAD	ENSG00000103035	PSMD7
COAD	ENSG00000103429	BFAR
COAD	ENSG00000104131	EIF3J
COAD	ENSG00000104147	OIP5
COAD	ENSG00000104549	SQLE
COAD	ENSG00000104738	MCM4
COAD	ENSG00000105173	CCNE1
COAD	ENSG00000105281	SLC1A5
COAD	ENSG00000106144	CASP2
COAD	ENSG00000106367	AP1S1
COAD	ENSG00000106392	C1GALT1
COAD	ENSG00000106399	RPA3
COAD	ENSG00000106462	EZH2
COAD	ENSG00000106638	TBL2
COAD	ENSG00000108106	UBE2S
COAD	ENSG00000108107	RPL28
COAD	ENSG00000108424	KPNB1
COAD	ENSG00000108671	PSMD11
COAD	ENSG00000108953	YWHAE
COAD	ENSG00000109062	SLC9A3R1
COAD	ENSG00000109079	TNFAIP1
COAD	ENSG00000109971	HSPA8
COAD	ENSG00000110713	NUP98
COAD	ENSG00000110987	BCL7A
COAD	ENSG00000111665	CDCA3
COAD	ENSG00000111679	PTPN6
COAD	ENSG00000112029	FBXO5
COAD	ENSG00000112039	FANCE
COAD	ENSG00000112118	MCM3
COAD	ENSG00000112130	RNF8
COAD	ENSG00000112308	C6orf62
COAD	ENSG00000112742	TTK
COAD	ENSG00000112984	KIF20A
COAD	ENSG00000113161	HMGCR
COAD	ENSG00000113810	SMC4
COAD	ENSG00000114346	ECT2
COAD	ENSG00000114904	NEK4
COAD	ENSG00000115159	GPD2
COAD	ENSG00000115163	CENPA
COAD	ENSG00000115233	PSMD14
COAD	ENSG00000115484	CCT4
COAD	ENSG00000115750	TAF1B
COAD	ENSG00000115884	SDC1
COAD	ENSG00000116237	ICMT
COAD	ENSG00000116455	WDR77
COAD	ENSG00000116903	EXOC8
COAD	ENSG00000117399	CDC20
COAD	ENSG00000117650	NEK2
COAD	ENSG00000117724	CENPF
COAD	ENSG00000118513	MYB
COAD	ENSG00000118655	DCLRE1B
COAD	ENSG00000119318	RAD23B
COAD	ENSG00000119969	HELLS
COAD	ENSG00000120539	MASTL
COAD	ENSG00000120742	SERP1
COAD	ENSG00000120802	TMPO
COAD	ENSG00000121579	NAA50
COAD	ENSG00000121621	KIF18A
COAD	ENSG00000121774	KHDRBS1
COAD	ENSG00000121957	GPSM2
COAD	ENSG00000121988	ZRANB3
COAD	ENSG00000122966	CIT
COAD	ENSG00000123146	ADGRE5
COAD	ENSG00000123374	CDK2
COAD	ENSG00000123416	TUBA1B
COAD	ENSG00000123505	AMD1
COAD	ENSG00000123975	CKS2
COAD	ENSG00000123983	ACSL3
COAD	ENSG00000124226	RNF114
COAD	ENSG00000125347	IRF1
COAD	ENSG00000125885	MCM8
COAD	ENSG00000125898	FAM110A
COAD	ENSG00000126001	CEP250
COAD	ENSG00000126067	PSMB2
COAD	ENSG00000126768	TIMM17B
COAD	ENSG00000126787	DLGAP5
COAD	ENSG00000127337	YEATS4
COAD	ENSG00000127564	PKMYT1
COAD	ENSG00000127838	PNKD
COAD	ENSG00000128059	PPAT
COAD	ENSG00000128944	KNSTRN
COAD	ENSG00000129534	MIS18BP1
COAD	ENSG00000130164	LDLR
COAD	ENSG00000130699	TAF4
COAD	ENSG00000131174	COX7B
COAD	ENSG00000131747	TOP2A
COAD	ENSG00000131848	ZSCAN5A
COAD	ENSG00000132436	FIGNL1
COAD	ENSG00000132467	UTP3
COAD	ENSG00000132646	PCNA
COAD	ENSG00000132846	ZBED3
COAD	ENSG00000133056	PIK3C2B
COAD	ENSG00000133597	ADCK2
COAD	ENSG00000133740	E2F5
COAD	ENSG00000134057	CCNB1
COAD	ENSG00000134058	CDK7
COAD	ENSG00000134690	CDCA8
COAD	ENSG00000134987	WDR36
COAD	ENSG00000135018	UBQLN1
COAD	ENSG00000135185	TMEM243
COAD	ENSG00000135316	SYNCRIP
COAD	ENSG00000135334	AKIRIN2
COAD	ENSG00000135446	CDK4
COAD	ENSG00000135451	TROAP
COAD	ENSG00000135476	ESPL1
COAD	ENSG00000135503	ACVR1B
COAD	ENSG00000135521	LTV1
COAD	ENSG00000135823	STX6
COAD	ENSG00000136108	CKAP2
COAD	ENSG00000136492	BRIP1
COAD	ENSG00000136930	PSMB7
COAD	ENSG00000136950	ARPC5L
COAD	ENSG00000136982	DSCC1
COAD	ENSG00000137135	ARHGEF39
COAD	ENSG00000137310	TCF19
COAD	ENSG00000137804	NUSAP1
COAD	ENSG00000137807	KIF23
COAD	ENSG00000138035	PNPT1
COAD	ENSG00000138069	RAB1A
COAD	ENSG00000138160	KIF11
COAD	ENSG00000138180	CEP55
COAD	ENSG00000138182	KIF20B
COAD	ENSG00000138376	BARD1
COAD	ENSG00000138413	IDH1
COAD	ENSG00000138439	FAM117B
COAD	ENSG00000138778	CENPE
COAD	ENSG00000138794	CASP6
COAD	ENSG00000139116	KIF21A
COAD	ENSG00000139133	ALG10
COAD	ENSG00000139579	NABP2
COAD	ENSG00000139618	BRCA2
COAD	ENSG00000141367	CLTC
COAD	ENSG00000141560	FN3KRP
COAD	ENSG00000142192	APP
COAD	ENSG00000142507	PSMB6
COAD	ENSG00000142632	ARHGEF19
COAD	ENSG00000142731	PLK4
COAD	ENSG00000142864	SERBP1
COAD	ENSG00000142945	KIF2C
COAD	ENSG00000143106	PSMA5
COAD	ENSG00000143228	NUF2
COAD	ENSG00000143401	ANP32E
COAD	ENSG00000143457	GOLPH3L
COAD	ENSG00000143498	TAF1A
COAD	ENSG00000143569	UBAP2L
COAD	ENSG00000143891	GALM
COAD	ENSG00000144381	HSPD1
COAD	ENSG00000144645	OSBPL10
COAD	ENSG00000144840	RABL3
COAD	ENSG00000144848	ATG3
COAD	ENSG00000145050	MANF
COAD	ENSG00000145216	FIP1L1
COAD	ENSG00000145331	TRMT10A
COAD	ENSG00000145365	TIFA
COAD	ENSG00000145386	CCNA2
COAD	ENSG00000145555	MYO10
COAD	ENSG00000145817	YIPF5
COAD	ENSG00000146143	PRIM2
COAD	ENSG00000146263	MMS22L
COAD	ENSG00000146410	MTFR2
COAD	ENSG00000146834	MEPCE
COAD	ENSG00000147099	HDAC8
COAD	ENSG00000147475	ERLIN2
COAD	ENSG00000147592	LACTB2
COAD	ENSG00000147874	HAUS6
COAD	ENSG00000148229	POLE3
COAD	ENSG00000148296	SURF6
COAD	ENSG00000148773	MKI67
COAD	ENSG00000149257	SERPINH1
COAD	ENSG00000149503	INCENP
COAD	ENSG00000149554	CHEK1
COAD	ENSG00000149636	DSN1
COAD	ENSG00000151247	EIF4E
COAD	ENSG00000151366	NDUFC2
COAD	ENSG00000151694	ADAM17
COAD	ENSG00000151725	CENPU
COAD	ENSG00000152253	SPC25
COAD	ENSG00000152457	DCLRE1C
COAD	ENSG00000153574	RPIA
COAD	ENSG00000153767	GTF2E1
COAD	ENSG00000153904	DDAH1
COAD	ENSG00000153989	NUS1
COAD	ENSG00000154473	BUB3
COAD	ENSG00000154914	USP43
COAD	ENSG00000155100	OTUD6B
COAD	ENSG00000156531	PHF6
COAD	ENSG00000156675	RAB11FIP1
COAD	ENSG00000156802	ATAD2
COAD	ENSG00000156970	BUB1B
COAD	ENSG00000157456	CCNB2
COAD	ENSG00000157483	MYO1E
COAD	ENSG00000158402	CDC25C
COAD	ENSG00000158769	F11R
COAD	ENSG00000159259	CHAF1B
COAD	ENSG00000159267	HLCS
COAD	ENSG00000159377	PSMB4
COAD	ENSG00000160949	TONSL
COAD	ENSG00000161800	RACGAP1
COAD	ENSG00000162063	CCNF
COAD	ENSG00000162073	PAQR4
COAD	ENSG00000162775	RBM15
COAD	ENSG00000162928	PEX13
COAD	ENSG00000163002	NUP35
COAD	ENSG00000163840	DTX3L
COAD	ENSG00000163918	RFC4
COAD	ENSG00000163950	SLBP
COAD	ENSG00000164022	AIMP1
COAD	ENSG00000164045	CDC25A
COAD	ENSG00000164104	HMGB2
COAD	ENSG00000164134	NAA15
COAD	ENSG00000164252	AGGF1
COAD	ENSG00000164284	GRPEL2
COAD	ENSG00000164611	PTTG1
COAD	ENSG00000164754	RAD21
COAD	ENSG00000164924	YWHAZ
COAD	ENSG00000165304	MELK
COAD	ENSG00000165480	SKA3
COAD	ENSG00000165724	ZMYND19
COAD	ENSG00000165891	E2F7
COAD	ENSG00000166002	SMCO4
COAD	ENSG00000166508	MCM7
COAD	ENSG00000166851	PLK1
COAD	ENSG00000167513	CDT1
COAD	ENSG00000167553	TUBA1C
COAD	ENSG00000167670	CHAF1A
COAD	ENSG00000168036	CTNNB1
COAD	ENSG00000168061	SAC3D1
COAD	ENSG00000168264	IRF2BP2
COAD	ENSG00000168275	COA6
COAD	ENSG00000168411	RFWD3
COAD	ENSG00000168476	REEP4
COAD	ENSG00000169136	ATF5
COAD	ENSG00000169679	BUB1
COAD	ENSG00000169813	HNRNPF
COAD	ENSG00000170312	CDK1
COAD	ENSG00000170540	ARL6IP1
COAD	ENSG00000170606	HSPA4
COAD	ENSG00000171241	SHCBP1
COAD	ENSG00000171316	CHD7
COAD	ENSG00000171617	ENC1
COAD	ENSG00000171848	RRM2
COAD	ENSG00000172113	NME6
COAD	ENSG00000172239	PAIP1
COAD	ENSG00000172315	TP53RK
COAD	ENSG00000172845	SP3
COAD	ENSG00000173207	CKS1B
COAD	ENSG00000173218	VANGL1
COAD	ENSG00000173744	AGFG1
COAD	ENSG00000173848	NET1
COAD	ENSG00000174371	EXO1
COAD	ENSG00000174437	ATP2A2
COAD	ENSG00000174607	UGT8
COAD	ENSG00000175063	UBE2C
COAD	ENSG00000175305	CCNE2
COAD	ENSG00000175792	RUVBL1
COAD	ENSG00000176022	B3GALT6
COAD	ENSG00000176890	TYMS
COAD	ENSG00000176974	SHMT1
COAD	ENSG00000177733	HNRNPA0
COAD	ENSG00000177842	ZNF620
COAD	ENSG00000177889	UBE2N
COAD	ENSG00000177917	ARL6IP6
COAD	ENSG00000178105	DDX10
COAD	ENSG00000178585	CTNNBIP1
COAD	ENSG00000178966	RMI1
COAD	ENSG00000178999	AURKB
COAD	ENSG00000179041	RRS1
COAD	ENSG00000181163	NPM1
COAD	ENSG00000181274	FRAT2
COAD	ENSG00000181588	MEX3D
COAD	ENSG00000181610	MRPS23
COAD	ENSG00000182010	RTKN2
COAD	ENSG00000182173	TSEN54
COAD	ENSG00000182481	KPNA2
COAD	ENSG00000182628	SKA2
COAD	ENSG00000183155	RABIF
COAD	ENSG00000183765	CHEK2
COAD	ENSG00000183814	LIN9
COAD	ENSG00000184445	KNTC1
COAD	ENSG00000184661	CDCA2
COAD	ENSG00000184979	USP18
COAD	ENSG00000184992	BRI3BP
COAD	ENSG00000185947	ZNF267
COAD	ENSG00000186153	WWOX
COAD	ENSG00000186193	SAPCD2
COAD	ENSG00000186283	TOR3A
COAD	ENSG00000186298	PPP1CC
COAD	ENSG00000196247	ZNF107
COAD	ENSG00000196290	NIF3L1
COAD	ENSG00000196636	SDHAF3
COAD	ENSG00000196812	ZSCAN16
COAD	ENSG00000197081	IGF2R
COAD	ENSG00000197111	PCBP2
COAD	ENSG00000197279	ZNF165
COAD	ENSG00000197299	BLM
COAD	ENSG00000197442	MAP3K5
COAD	ENSG00000198056	PRIM1
COAD	ENSG00000198492	YTHDF2
COAD	ENSG00000198554	WDHD1
COAD	ENSG00000198826	ARHGAP11A
COAD	ENSG00000198836	OPA1
COAD	ENSG00000198874	TYW1
COAD	ENSG00000198900	TOP1
COAD	ENSG00000198901	PRC1
COAD	ENSG00000204264	PSMB8
COAD	ENSG00000204371	EHMT2
COAD	ENSG00000205220	PSMB10
COAD	ENSG00000205629	LCMT1
COAD	ENSG00000205937	RNPS1
COAD	ENSG00000214517	PPME1
COAD	ENSG00000221963	APOL6
COAD	ENSG00000228716	DHFR
COAD	ENSG00000244462	RBM12
COAD	ENSG00000245848	CEBPA
COAD	ENSG00000253729	PRKDC
COAD	ENSG00000254087	LYN
COAD	ENSG00000265354	TIMM23
COAD	ENSG00000270647	TAF15
COAD	ENSG00000276043	UHRF1
COAD	ENSG00000277791	PSMB3
COAD	ENSG00000278053	DDX52
COAD	ENSG00000278540	ACACA
ESCC	ENSG00000004897	CDC27
ESCC	ENSG00000006125	AP2B1
ESCC	ENSG00000006634	DBF4
ESCC	ENSG00000011426	ANLN
ESCC	ENSG00000011523	CEP68
ESCC	ENSG00000012048	BRCA1
ESCC	ENSG00000018408	WWTR1
ESCC	ENSG00000021574	SPAST
ESCC	ENSG00000023608	SNAPC1
ESCC	ENSG00000024526	DEPDC1
ESCC	ENSG00000031691	CENPQ
ESCC	ENSG00000035499	DEPDC1B
ESCC	ENSG00000038219	BOD1L1
ESCC	ENSG00000044574	HSPA5
ESCC	ENSG00000049541	RFC2
ESCC	ENSG00000051180	RAD51
ESCC	ENSG00000057019	DCBLD2
ESCC	ENSG00000058091	CDK14
ESCC	ENSG00000065328	MCM10
ESCC	ENSG00000065457	ADAT1
ESCC	ENSG00000066279	ASPM
ESCC	ENSG00000066422	ZBTB11
ESCC	ENSG00000067208	EVI5
ESCC	ENSG00000067955	CBFB
ESCC	ENSG00000068366	ACSL4
ESCC	ENSG00000071537	SEL1L
ESCC	ENSG00000071564	TCF3
ESCC	ENSG00000072571	HMMR
ESCC	ENSG00000072864	NDE1
ESCC	ENSG00000073111	MCM2
ESCC	ENSG00000073792	IGF2BP2
ESCC	ENSG00000075188	NUP37
ESCC	ENSG00000075218	GTSE1
ESCC	ENSG00000075303	SLC25A40
ESCC	ENSG00000076003	MCM6
ESCC	ENSG00000076382	SPAG5
ESCC	ENSG00000078900	TP73
ESCC	ENSG00000079156	OSBPL6
ESCC	ENSG00000080603	SRCAP
ESCC	ENSG00000080986	NDC80
ESCC	ENSG00000081320	STK17B
ESCC	ENSG00000082805	ERC1
ESCC	ENSG00000083844	ZNF264
ESCC	ENSG00000084731	KIF3C
ESCC	ENSG00000085491	SLC25A24
ESCC	ENSG00000085552	IGSF9
ESCC	ENSG00000085840	ORC1
ESCC	ENSG00000085999	RAD54L
ESCC	ENSG00000086300	SNX10
ESCC	ENSG00000087586	AURKA
ESCC	ENSG00000088325	TPX2
ESCC	ENSG00000089685	BIRC5
ESCC	ENSG00000090889	KIF4A
ESCC	ENSG00000091879	ANGPT2
ESCC	ENSG00000092140	G2E3
ESCC	ENSG00000092853	CLSPN
ESCC	ENSG00000093009	CDC45
ESCC	ENSG00000094804	CDC6
ESCC	ENSG00000095002	MSH2
ESCC	ENSG00000097046	CDC7
ESCC	ENSG00000100296	THOC5
ESCC	ENSG00000100297	MCM5
ESCC	ENSG00000100479	POLE2
ESCC	ENSG00000100522	GNPNAT1
ESCC	ENSG00000100526	CDKN3
ESCC	ENSG00000100578	KIAA0586
ESCC	ENSG00000100625	SIX4
ESCC	ENSG00000100784	RPS6KA5
ESCC	ENSG00000101138	CSTF1
ESCC	ENSG00000101224	CDC25B
ESCC	ENSG00000101412	E2F1
ESCC	ENSG00000101574	METTL4
ESCC	ENSG00000101752	MIB1
ESCC	ENSG00000101773	RBBP8
ESCC	ENSG00000101868	POLA1
ESCC	ENSG00000102384	CENPI
ESCC	ENSG00000104147	OIP5
ESCC	ENSG00000104517	UBR5
ESCC	ENSG00000104738	MCM4
ESCC	ENSG00000106399	RPA3
ESCC	ENSG00000107890	ANKRD26
ESCC	ENSG00000108106	UBE2S
ESCC	ENSG00000109654	TRIM2
ESCC	ENSG00000110422	HIPK3
ESCC	ENSG00000110713	NUP98
ESCC	ENSG00000112029	FBXO5
ESCC	ENSG00000112118	MCM3
ESCC	ENSG00000112742	TTK
ESCC	ENSG00000112984	KIF20A
ESCC	ENSG00000113384	GOLPH3
ESCC	ENSG00000113456	RAD1
ESCC	ENSG00000113810	SMC4
ESCC	ENSG00000114107	CEP70
ESCC	ENSG00000114346	ECT2
ESCC	ENSG00000114423	CBLB
ESCC	ENSG00000114439	BBX
ESCC	ENSG00000114796	KLHL24
ESCC	ENSG00000115163	CENPA
ESCC	ENSG00000115419	GLS
ESCC	ENSG00000115484	CCT4
ESCC	ENSG00000115935	WIPF1
ESCC	ENSG00000116062	MSH6
ESCC	ENSG00000116141	MARK1
ESCC	ENSG00000116539	ASH1L
ESCC	ENSG00000116641	DOCK7
ESCC	ENSG00000117399	CDC20
ESCC	ENSG00000117650	NEK2
ESCC	ENSG00000117724	CENPF
ESCC	ENSG00000118412	CASP8AP2
ESCC	ENSG00000118655	DCLRE1B
ESCC	ENSG00000119397	CNTRL
ESCC	ENSG00000119969	HELLS
ESCC	ENSG00000120539	MASTL
ESCC	ENSG00000120802	TMPO
ESCC	ENSG00000121579	NAA50
ESCC	ENSG00000121621	KIF18A
ESCC	ENSG00000121774	KHDRBS1
ESCC	ENSG00000121988	ZRANB3
ESCC	ENSG00000122482	ZNF644
ESCC	ENSG00000122966	CIT
ESCC	ENSG00000123146	ADGRE5
ESCC	ENSG00000123416	TUBA1B
ESCC	ENSG00000123975	CKS2
ESCC	ENSG00000124151	NCOA3
ESCC	ENSG00000125885	MCM8
ESCC	ENSG00000126067	PSMB2
ESCC	ENSG00000126787	DLGAP5
ESCC	ENSG00000127081	ZNF484
ESCC	ENSG00000127418	FGFRL1
ESCC	ENSG00000127564	PKMYT1
ESCC	ENSG00000127947	PTPN12
ESCC	ENSG00000128059	PPAT
ESCC	ENSG00000128595	CALU
ESCC	ENSG00000128944	KNSTRN
ESCC	ENSG00000128989	ARPP19
ESCC	ENSG00000129534	MIS18BP1
ESCC	ENSG00000130338	TULP4
ESCC	ENSG00000130699	TAF4
ESCC	ENSG00000131023	LATS1
ESCC	ENSG00000131323	TRAF3
ESCC	ENSG00000131711	MAP1B
ESCC	ENSG00000131747	TOP2A
ESCC	ENSG00000132356	PRKAA1
ESCC	ENSG00000132436	FIGNL1
ESCC	ENSG00000132640	BTBD3
ESCC	ENSG00000132646	PCNA
ESCC	ENSG00000133111	RFXAP
ESCC	ENSG00000134690	CDCA8
ESCC	ENSG00000134987	WDR36
ESCC	ENSG00000135446	CDK4
ESCC	ENSG00000135451	TROAP
ESCC	ENSG00000135862	LAMC1
ESCC	ENSG00000135913	USP37
ESCC	ENSG00000136108	CKAP2
ESCC	ENSG00000136144	RCBTB1
ESCC	ENSG00000136492	BRIP1
ESCC	ENSG00000136982	DSCC1
ESCC	ENSG00000137135	ARHGEF39
ESCC	ENSG00000137804	NUSAP1
ESCC	ENSG00000137807	KIF23
ESCC	ENSG00000138035	PNPT1
ESCC	ENSG00000138160	KIF11
ESCC	ENSG00000138180	CEP55
ESCC	ENSG00000138182	KIF20B
ESCC	ENSG00000138439	FAM117B
ESCC	ENSG00000138778	CENPE
ESCC	ENSG00000139133	ALG10
ESCC	ENSG00000139354	GAS2L3
ESCC	ENSG00000139579	NABP2
ESCC	ENSG00000139618	BRCA2
ESCC	ENSG00000140443	IGF1R
ESCC	ENSG00000141367	CLTC
ESCC	ENSG00000141867	BRD4
ESCC	ENSG00000142731	PLK4
ESCC	ENSG00000142945	KIF2C
ESCC	ENSG00000143061	IGSF3
ESCC	ENSG00000143228	NUF2
ESCC	ENSG00000143401	ANP32E
ESCC	ENSG00000143498	TAF1A
ESCC	ENSG00000143569	UBAP2L
ESCC	ENSG00000144369	FAM171B
ESCC	ENSG00000144381	HSPD1
ESCC	ENSG00000144893	MED12L
ESCC	ENSG00000145386	CCNA2
ESCC	ENSG00000146143	PRIM2
ESCC	ENSG00000146263	MMS22L
ESCC	ENSG00000146267	FAXC
ESCC	ENSG00000146410	MTFR2
ESCC	ENSG00000147475	ERLIN2
ESCC	ENSG00000147862	NFIB
ESCC	ENSG00000147874	HAUS6
ESCC	ENSG00000148229	POLE3
ESCC	ENSG00000148773	MKI67
ESCC	ENSG00000149257	SERPINH1
ESCC	ENSG00000149308	NPAT
ESCC	ENSG00000149554	CHEK1
ESCC	ENSG00000149636	DSN1
ESCC	ENSG00000149639	SOGA1
ESCC	ENSG00000151694	ADAM17
ESCC	ENSG00000151835	SACS
ESCC	ENSG00000152127	MGAT5
ESCC	ENSG00000152253	SPC25
ESCC	ENSG00000152402	GUCY1A2
ESCC	ENSG00000152409	JMY
ESCC	ENSG00000153767	GTF2E1
ESCC	ENSG00000154001	PPP2R5E
ESCC	ENSG00000155760	FZD7
ESCC	ENSG00000156531	PHF6
ESCC	ENSG00000156802	ATAD2
ESCC	ENSG00000156970	BUB1B
ESCC	ENSG00000157456	CCNB2
ESCC	ENSG00000158402	CDC25C
ESCC	ENSG00000158987	RAPGEF6
ESCC	ENSG00000159216	RUNX1
ESCC	ENSG00000159259	CHAF1B
ESCC	ENSG00000160551	TAOK1
ESCC	ENSG00000160949	TONSL
ESCC	ENSG00000161692	DBF4B
ESCC	ENSG00000161800	RACGAP1
ESCC	ENSG00000162063	CCNF
ESCC	ENSG00000162073	PAQR4
ESCC	ENSG00000162616	DNAJB4
ESCC	ENSG00000162775	RBM15
ESCC	ENSG00000162924	REL
ESCC	ENSG00000162928	PEX13
ESCC	ENSG00000163714	U2SURP
ESCC	ENSG00000163840	DTX3L
ESCC	ENSG00000163904	SENP2
ESCC	ENSG00000163918	RFC4
ESCC	ENSG00000164045	CDC25A
ESCC	ENSG00000164134	NAA15
ESCC	ENSG00000164252	AGGF1
ESCC	ENSG00000164611	PTTG1
ESCC	ENSG00000164649	CDCA7L
ESCC	ENSG00000164754	RAD21
ESCC	ENSG00000164985	PSIP1
ESCC	ENSG00000165304	MELK
ESCC	ENSG00000165480	SKA3
ESCC	ENSG00000165512	ZNF22
ESCC	ENSG00000165891	E2F7
ESCC	ENSG00000166004	CEP295
ESCC	ENSG00000166508	MCM7
ESCC	ENSG00000166851	PLK1
ESCC	ENSG00000167513	CDT1
ESCC	ENSG00000167670	CHAF1A
ESCC	ENSG00000168061	SAC3D1
ESCC	ENSG00000168411	RFWD3
ESCC	ENSG00000168461	RAB31
ESCC	ENSG00000169071	ROR2
ESCC	ENSG00000169398	PTK2
ESCC	ENSG00000169679	BUB1
ESCC	ENSG00000169925	BRD3
ESCC	ENSG00000170312	CDK1
ESCC	ENSG00000170540	ARL6IP1
ESCC	ENSG00000171016	PYGO1
ESCC	ENSG00000171241	SHCBP1
ESCC	ENSG00000171617	ENC1
ESCC	ENSG00000171848	RRM2
ESCC	ENSG00000172059	KLF11
ESCC	ENSG00000172239	PAIP1
ESCC	ENSG00000172469	MANEA
ESCC	ENSG00000172667	ZMAT3
ESCC	ENSG00000172845	SP3
ESCC	ENSG00000173193	PARP14
ESCC	ENSG00000173207	CKS1B
ESCC	ENSG00000173276	ZBTB21
ESCC	ENSG00000173598	NUDT4
ESCC	ENSG00000173706	HEG1
ESCC	ENSG00000173726	TOMM20
ESCC	ENSG00000174130	TLR6
ESCC	ENSG00000174371	EXO1
ESCC	ENSG00000174607	UGT8
ESCC	ENSG00000175063	UBE2C
ESCC	ENSG00000175305	CCNE2
ESCC	ENSG00000175792	RUVBL1
ESCC	ENSG00000176890	TYMS
ESCC	ENSG00000177200	CHD9
ESCC	ENSG00000177302	TOP3A
ESCC	ENSG00000177842	ZNF620
ESCC	ENSG00000177917	ARL6IP6
ESCC	ENSG00000178966	RMI1
ESCC	ENSG00000178999	AURKB
ESCC	ENSG00000180233	ZNRF2
ESCC	ENSG00000180938	ZNF572
ESCC	ENSG00000182150	ERCC6L2
ESCC	ENSG00000182481	KPNA2
ESCC	ENSG00000182628	SKA2
ESCC	ENSG00000183475	ASB7
ESCC	ENSG00000183496	MEX3B
ESCC	ENSG00000183814	LIN9
ESCC	ENSG00000184445	KNTC1
ESCC	ENSG00000184661	CDCA2
ESCC	ENSG00000184992	BRI3BP
ESCC	ENSG00000186432	KPNA4
ESCC	ENSG00000187498	COL4A1
ESCC	ENSG00000197056	ZMYM1
ESCC	ENSG00000197081	IGF2R
ESCC	ENSG00000197299	BLM
ESCC	ENSG00000197746	PSAP
ESCC	ENSG00000198056	PRIM1
ESCC	ENSG00000198162	MAN1A2
ESCC	ENSG00000198431	TXNRD1
ESCC	ENSG00000198554	WDHD1
ESCC	ENSG00000198707	CEP290
ESCC	ENSG00000198826	ARHGAP11A
ESCC	ENSG00000198836	OPA1
ESCC	ENSG00000198901	PRC1
ESCC	ENSG00000204371	EHMT2
ESCC	ENSG00000213186	TRIM59
ESCC	ENSG00000228716	DHFR
ESCC	ENSG00000243279	PRAF2
ESCC	ENSG00000247746	USP51
ESCC	ENSG00000253729	PRKDC
ESCC	ENSG00000276043	UHRF1
LUAD	ENSG00000001084	GCLC
LUAD	ENSG00000005022	SLC25A5
LUAD	ENSG00000006634	DBF4
LUAD	ENSG00000007968	E2F2
LUAD	ENSG00000011426	ANLN
LUAD	ENSG00000012048	BRCA1
LUAD	ENSG00000012963	UBR7
LUAD	ENSG00000013810	TACC3
LUAD	ENSG00000014216	CAPN1
LUAD	ENSG00000017797	RALBP1
LUAD	ENSG00000021574	SPAST
LUAD	ENSG00000023608	SNAPC1
LUAD	ENSG00000024526	DEPDC1
LUAD	ENSG00000029993	HMGB3
LUAD	ENSG00000030419	IKZF2
LUAD	ENSG00000031691	CENPQ
LUAD	ENSG00000034533	ASTE1
LUAD	ENSG00000035499	DEPDC1B
LUAD	ENSG00000041357	PSMA4
LUAD	ENSG00000042088	TDP1
LUAD	ENSG00000044574	HSPA5
LUAD	ENSG00000048162	NOP16
LUAD	ENSG00000049541	RFC2
LUAD	ENSG00000051180	RAD51
LUAD	ENSG00000057019	DCBLD2
LUAD	ENSG00000065183	WDR3
LUAD	ENSG00000065328	MCM10
LUAD	ENSG00000065457	ADAT1
LUAD	ENSG00000065911	MTHFD2
LUAD	ENSG00000066279	ASPM
LUAD	ENSG00000067177	PHKA1
LUAD	ENSG00000067955	CBFB
LUAD	ENSG00000071537	SEL1L
LUAD	ENSG00000071564	TCF3
LUAD	ENSG00000072401	UBE2D1
LUAD	ENSG00000072571	HMMR
LUAD	ENSG00000072864	NDE1
LUAD	ENSG00000073111	MCM2
LUAD	ENSG00000075188	NUP37
LUAD	ENSG00000075218	GTSE1
LUAD	ENSG00000075275	CELSR1
LUAD	ENSG00000075303	SLC25A40
LUAD	ENSG00000076003	MCM6
LUAD	ENSG00000076248	UNG
LUAD	ENSG00000076382	SPAG5
LUAD	ENSG00000078269	SYNJ2
LUAD	ENSG00000079616	KIF22
LUAD	ENSG00000080986	NDC80
LUAD	ENSG00000084731	KIF3C
LUAD	ENSG00000085840	ORC1
LUAD	ENSG00000085999	RAD54L
LUAD	ENSG00000087586	AURKA
LUAD	ENSG00000088325	TPX2
LUAD	ENSG00000088986	DYNLL1
LUAD	ENSG00000089177	KIF16B
LUAD	ENSG00000089685	BIRC5
LUAD	ENSG00000090889	KIF4A
LUAD	ENSG00000091483	FH
LUAD	ENSG00000092140	G2E3
LUAD	ENSG00000092820	EZR
LUAD	ENSG00000092853	CLSPN
LUAD	ENSG00000093009	CDC45
LUAD	ENSG00000094804	CDC6
LUAD	ENSG00000095002	MSH2
LUAD	ENSG00000095203	EPB41L4B
LUAD	ENSG00000096696	DSP
LUAD	ENSG00000099910	KLHL22
LUAD	ENSG00000099940	SNAP29
LUAD	ENSG00000099956	SMARCB1
LUAD	ENSG00000100297	MCM5
LUAD	ENSG00000100479	POLE2
LUAD	ENSG00000100522	GNPNAT1
LUAD	ENSG00000100526	CDKN3
LUAD	ENSG00000100567	PSMA3
LUAD	ENSG00000100625	SIX4
LUAD	ENSG00000100749	VRK1
LUAD	ENSG00000100804	PSMB5
LUAD	ENSG00000100823	APEX1
LUAD	ENSG00000100902	PSMA6
LUAD	ENSG00000101138	CSTF1
LUAD	ENSG00000101182	PSMA7
LUAD	ENSG00000101190	TCFL5
LUAD	ENSG00000101412	E2F1
LUAD	ENSG00000101447	FAM83D
LUAD	ENSG00000101574	METTL4
LUAD	ENSG00000101773	RBBP8
LUAD	ENSG00000101868	POLA1
LUAD	ENSG00000101911	PRPS2
LUAD	ENSG00000102384	CENPI
LUAD	ENSG00000102580	DNAJC3
LUAD	ENSG00000103035	PSMD7
LUAD	ENSG00000104131	EIF3J
LUAD	ENSG00000104147	OIP5
LUAD	ENSG00000104381	GDAP1
LUAD	ENSG00000104450	SPAG1
LUAD	ENSG00000104549	SQLE
LUAD	ENSG00000104738	MCM4
LUAD	ENSG00000105173	CCNE1
LUAD	ENSG00000105281	SLC1A5
LUAD	ENSG00000106299	WASL
LUAD	ENSG00000106367	AP1S1
LUAD	ENSG00000106392	C1GALT1
LUAD	ENSG00000106399	RPA3
LUAD	ENSG00000106462	EZH2
LUAD	ENSG00000106615	RHEB
LUAD	ENSG00000106638	TBL2
LUAD	ENSG00000108106	UBE2S
LUAD	ENSG00000108312	UBTF
LUAD	ENSG00000108423	TUBD1
LUAD	ENSG00000108424	KPNB1
LUAD	ENSG00000108671	PSMD11
LUAD	ENSG00000108953	YWHAE
LUAD	ENSG00000109971	HSPA8
LUAD	ENSG00000110944	IL23A
LUAD	ENSG00000110987	BCL7A
LUAD	ENSG00000111665	CDCA3
LUAD	ENSG00000111707	SUDS3
LUAD	ENSG00000112029	FBXO5
LUAD	ENSG00000112118	MCM3
LUAD	ENSG00000112245	PTP4A1
LUAD	ENSG00000112249	ASCC3
LUAD	ENSG00000112308	C6orf62
LUAD	ENSG00000112742	TTK
LUAD	ENSG00000112984	KIF20A
LUAD	ENSG00000113384	GOLPH3
LUAD	ENSG00000113456	RAD1
LUAD	ENSG00000113810	SMC4
LUAD	ENSG00000114346	ECT2
LUAD	ENSG00000114859	CLCN2
LUAD	ENSG00000114904	NEK4
LUAD	ENSG00000115145	STAM2
LUAD	ENSG00000115159	GPD2
LUAD	ENSG00000115163	CENPA
LUAD	ENSG00000115170	ACVR1
LUAD	ENSG00000115233	PSMD14
LUAD	ENSG00000115350	POLE4
LUAD	ENSG00000115392	FANCL
LUAD	ENSG00000115484	CCT4
LUAD	ENSG00000115507	OTX1
LUAD	ENSG00000115750	TAF1B
LUAD	ENSG00000116062	MSH6
LUAD	ENSG00000116237	ICMT
LUAD	ENSG00000116641	DOCK7
LUAD	ENSG00000116903	EXOC8
LUAD	ENSG00000117139	KDM5B
LUAD	ENSG00000117399	CDC20
LUAD	ENSG00000117650	NEK2
LUAD	ENSG00000117724	CENPF
LUAD	ENSG00000118513	MYB
LUAD	ENSG00000118655	DCLRE1B
LUAD	ENSG00000119318	RAD23B
LUAD	ENSG00000119541	VPS4B
LUAD	ENSG00000119787	ATL2
LUAD	ENSG00000119969	HELLS
LUAD	ENSG00000120053	GOT1
LUAD	ENSG00000120539	MASTL
LUAD	ENSG00000120802	TMPO
LUAD	ENSG00000121542	SEC22A
LUAD	ENSG00000121579	NAA50
LUAD	ENSG00000121621	KIF18A
LUAD	ENSG00000121774	KHDRBS1
LUAD	ENSG00000121988	ZRANB3
LUAD	ENSG00000122482	ZNF644
LUAD	ENSG00000122550	KLHL7
LUAD	ENSG00000122861	PLAU
LUAD	ENSG00000123416	TUBA1B
LUAD	ENSG00000123739	PLA2G12A
LUAD	ENSG00000123975	CKS2
LUAD	ENSG00000123983	ACSL3
LUAD	ENSG00000125885	MCM8
LUAD	ENSG00000126001	CEP250
LUAD	ENSG00000126067	PSMB2
LUAD	ENSG00000126768	TIMM17B
LUAD	ENSG00000126787	DLGAP5
LUAD	ENSG00000127337	YEATS4
LUAD	ENSG00000127564	PKMYT1
LUAD	ENSG00000128059	PPAT
LUAD	ENSG00000128595	CALU
LUAD	ENSG00000128944	KNSTRN
LUAD	ENSG00000130338	TULP4
LUAD	ENSG00000130363	RSPH3
LUAD	ENSG00000131470	PSMC3IP
LUAD	ENSG00000131747	TOP2A
LUAD	ENSG00000132388	UBE2G1
LUAD	ENSG00000132436	FIGNL1
LUAD	ENSG00000132467	UTP3
LUAD	ENSG00000132623	ANKEF1
LUAD	ENSG00000132646	PCNA
LUAD	ENSG00000133597	ADCK2
LUAD	ENSG00000133678	TMEM254
LUAD	ENSG00000134057	CCNB1
LUAD	ENSG00000134690	CDCA8
LUAD	ENSG00000135269	TES
LUAD	ENSG00000135316	SYNCRIP
LUAD	ENSG00000135446	CDK4
LUAD	ENSG00000135451	TROAP
LUAD	ENSG00000135476	ESPL1
LUAD	ENSG00000135503	ACVR1B
LUAD	ENSG00000135823	STX6
LUAD	ENSG00000136108	CKAP2
LUAD	ENSG00000136492	BRIP1
LUAD	ENSG00000136930	PSMB7
LUAD	ENSG00000136982	DSCC1
LUAD	ENSG00000137285	TUBB2B
LUAD	ENSG00000137310	TCF19
LUAD	ENSG00000137413	TAF8
LUAD	ENSG00000137804	NUSAP1
LUAD	ENSG00000137807	KIF23
LUAD	ENSG00000138035	PNPT1
LUAD	ENSG00000138160	KIF11
LUAD	ENSG00000138180	CEP55
LUAD	ENSG00000138182	KIF20B
LUAD	ENSG00000138376	BARD1
LUAD	ENSG00000138439	FAM117B
LUAD	ENSG00000138778	CENPE
LUAD	ENSG00000138794	CASP6
LUAD	ENSG00000138814	PPP3CA
LUAD	ENSG00000139116	KIF21A
LUAD	ENSG00000139133	ALG10
LUAD	ENSG00000139211	AMIGO2
LUAD	ENSG00000139579	NABP2
LUAD	ENSG00000139618	BRCA2
LUAD	ENSG00000140396	NCOA2
LUAD	ENSG00000140451	PIF1
LUAD	ENSG00000140987	ZSCAN32
LUAD	ENSG00000141367	CLTC
LUAD	ENSG00000141560	FN3KRP
LUAD	ENSG00000141682	PMAIP1
LUAD	ENSG00000142507	PSMB6
LUAD	ENSG00000142556	ZNF614
LUAD	ENSG00000142632	ARHGEF19
LUAD	ENSG00000142731	PLK4
LUAD	ENSG00000142864	SERBP1
LUAD	ENSG00000142945	KIF2C
LUAD	ENSG00000143061	IGSF3
LUAD	ENSG00000143106	PSMA5
LUAD	ENSG00000143228	NUF2
LUAD	ENSG00000143401	ANP32E
LUAD	ENSG00000143420	ENSA
LUAD	ENSG00000143457	GOLPH3L
LUAD	ENSG00000143498	TAF1A
LUAD	ENSG00000143815	LBR
LUAD	ENSG00000143891	GALM
LUAD	ENSG00000143933	CALM2
LUAD	ENSG00000144369	FAM171B
LUAD	ENSG00000144381	HSPD1
LUAD	ENSG00000144451	SPAG16
LUAD	ENSG00000144645	OSBPL10
LUAD	ENSG00000144840	RABL3
LUAD	ENSG00000145331	TRMT10A
LUAD	ENSG00000145365	TIFA
LUAD	ENSG00000145386	CCNA2
LUAD	ENSG00000145526	CDH18
LUAD	ENSG00000145817	YIPF5
LUAD	ENSG00000146143	PRIM2
LUAD	ENSG00000146242	TPBG
LUAD	ENSG00000146263	MMS22L
LUAD	ENSG00000146410	MTFR2
LUAD	ENSG00000146648	EGFR
LUAD	ENSG00000147099	HDAC8
LUAD	ENSG00000147475	ERLIN2
LUAD	ENSG00000148229	POLE3
LUAD	ENSG00000148773	MKI67
LUAD	ENSG00000148925	BTBD10
LUAD	ENSG00000149503	INCENP
LUAD	ENSG00000149554	CHEK1
LUAD	ENSG00000149636	DSN1
LUAD	ENSG00000149948	HMGA2
LUAD	ENSG00000151247	EIF4E
LUAD	ENSG00000151366	NDUFC2
LUAD	ENSG00000151692	RNF144A
LUAD	ENSG00000151725	CENPU
LUAD	ENSG00000152127	MGAT5
LUAD	ENSG00000152253	SPC25
LUAD	ENSG00000152457	DCLRE1C
LUAD	ENSG00000153046	CDYL
LUAD	ENSG00000153574	RPIA
LUAD	ENSG00000153767	GTF2E1
LUAD	ENSG00000153904	DDAH1
LUAD	ENSG00000153989	NUS1
LUAD	ENSG00000154001	PPP2R5E
LUAD	ENSG00000154473	BUB3
LUAD	ENSG00000155100	OTUD6B
LUAD	ENSG00000156011	PSD3
LUAD	ENSG00000156531	PHF6
LUAD	ENSG00000156802	ATAD2
LUAD	ENSG00000156804	FBXO32
LUAD	ENSG00000156831	NSMCE2
LUAD	ENSG00000156970	BUB1B
LUAD	ENSG00000157224	CLDN12
LUAD	ENSG00000157456	CCNB2
LUAD	ENSG00000157483	MYO1E
LUAD	ENSG00000158402	CDC25C
LUAD	ENSG00000159259	CHAF1B
LUAD	ENSG00000159267	HLCS
LUAD	ENSG00000159377	PSMB4
LUAD	ENSG00000160703	NLRX1
LUAD	ENSG00000160949	TONSL
LUAD	ENSG00000161048	NAPEPLD
LUAD	ENSG00000161277	THAP8
LUAD	ENSG00000161800	RACGAP1
LUAD	ENSG00000162063	CCNF
LUAD	ENSG00000162073	PAQR4
LUAD	ENSG00000162409	PRKAA2
LUAD	ENSG00000162928	PEX13
LUAD	ENSG00000163002	NUP35
LUAD	ENSG00000163840	DTX3L
LUAD	ENSG00000163918	RFC4
LUAD	ENSG00000163950	SLBP
LUAD	ENSG00000164022	AIMP1
LUAD	ENSG00000164045	CDC25A
LUAD	ENSG00000164134	NAA15
LUAD	ENSG00000164252	AGGF1
LUAD	ENSG00000164362	TERT
LUAD	ENSG00000164574	GALNT10
LUAD	ENSG00000164597	COG5
LUAD	ENSG00000164611	PTTG1
LUAD	ENSG00000164649	CDCA7L
LUAD	ENSG00000164651	SP8
LUAD	ENSG00000164754	RAD21
LUAD	ENSG00000164830	OXR1
LUAD	ENSG00000164924	YWHAZ
LUAD	ENSG00000165304	MELK
LUAD	ENSG00000165480	SKA3
LUAD	ENSG00000165891	E2F7
LUAD	ENSG00000166483	WEE1
LUAD	ENSG00000166508	MCM7
LUAD	ENSG00000166851	PLK1
LUAD	ENSG00000167186	COQ7
LUAD	ENSG00000167513	CDT1
LUAD	ENSG00000167553	TUBA1C
LUAD	ENSG00000167670	CHAF1A
LUAD	ENSG00000168036	CTNNB1
LUAD	ENSG00000168061	SAC3D1
LUAD	ENSG00000168264	IRF2BP2
LUAD	ENSG00000168275	COA6
LUAD	ENSG00000168411	RFWD3
LUAD	ENSG00000168779	SHOX2
LUAD	ENSG00000168785	TSPAN5
LUAD	ENSG00000168806	LCMT2
LUAD	ENSG00000169398	PTK2
LUAD	ENSG00000169679	BUB1
LUAD	ENSG00000169813	HNRNPF
LUAD	ENSG00000170312	CDK1
LUAD	ENSG00000170540	ARL6IP1
LUAD	ENSG00000170606	HSPA4
LUAD	ENSG00000171126	KCNG3
LUAD	ENSG00000171241	SHCBP1
LUAD	ENSG00000171469	ZNF561
LUAD	ENSG00000171848	RRM2
LUAD	ENSG00000172113	NME6
LUAD	ENSG00000172239	PAIP1
LUAD	ENSG00000172315	TP53RK
LUAD	ENSG00000172469	MANEA
LUAD	ENSG00000172731	LRRC20
LUAD	ENSG00000173207	CKS1B
LUAD	ENSG00000173218	VANGL1
LUAD	ENSG00000173456	RNF26
LUAD	ENSG00000173848	NET1
LUAD	ENSG00000174371	EXO1
LUAD	ENSG00000174437	ATP2A2
LUAD	ENSG00000174607	UGT8
LUAD	ENSG00000175063	UBE2C
LUAD	ENSG00000175305	CCNE2
LUAD	ENSG00000175792	RUVBL1
LUAD	ENSG00000176890	TYMS
LUAD	ENSG00000177613	CSTF2T
LUAD	ENSG00000177614	PGBD5
LUAD	ENSG00000177842	ZNF620
LUAD	ENSG00000177889	UBE2N
LUAD	ENSG00000177917	ARL6IP6
LUAD	ENSG00000178105	DDX10
LUAD	ENSG00000178295	GEN1
LUAD	ENSG00000178966	RMI1
LUAD	ENSG00000178999	AURKB
LUAD	ENSG00000179041	RRS1
LUAD	ENSG00000179886	TIGD5
LUAD	ENSG00000180233	ZNRF2
LUAD	ENSG00000181588	MEX3D
LUAD	ENSG00000181610	MRPS23
LUAD	ENSG00000182481	KPNA2
LUAD	ENSG00000182621	PLCB1
LUAD	ENSG00000182628	SKA2
LUAD	ENSG00000183032	SLC25A21
LUAD	ENSG00000183155	RABIF
LUAD	ENSG00000183475	ASB7
LUAD	ENSG00000183765	CHEK2
LUAD	ENSG00000183814	LIN9
LUAD	ENSG00000184445	KNTC1
LUAD	ENSG00000184661	CDCA2
LUAD	ENSG00000184979	USP18
LUAD	ENSG00000184992	BRI3BP
LUAD	ENSG00000186193	SAPCD2
LUAD	ENSG00000186283	TOR3A
LUAD	ENSG00000186298	PPP1CC
LUAD	ENSG00000186432	KPNA4
LUAD	ENSG00000188021	UBQLN2
LUAD	ENSG00000196247	ZNF107
LUAD	ENSG00000196290	NIF3L1
LUAD	ENSG00000196586	MYO6
LUAD	ENSG00000196636	SDHAF3
LUAD	ENSG00000196937	FAM3C
LUAD	ENSG00000197056	ZMYM1
LUAD	ENSG00000197265	GTF2E2
LUAD	ENSG00000197279	ZNF165
LUAD	ENSG00000197299	BLM
LUAD	ENSG00000198056	PRIM1
LUAD	ENSG00000198081	ZBTB14
LUAD	ENSG00000198162	MAN1A2
LUAD	ENSG00000198363	ASPH
LUAD	ENSG00000198431	TXNRD1
LUAD	ENSG00000198492	YTHDF2
LUAD	ENSG00000198554	WDHD1
LUAD	ENSG00000198826	ARHGAP11A
LUAD	ENSG00000198836	OPA1
LUAD	ENSG00000198874	TYW1
LUAD	ENSG00000198900	TOP1
LUAD	ENSG00000198901	PRC1
LUAD	ENSG00000204371	EHMT2
LUAD	ENSG00000205413	SAMD9
LUAD	ENSG00000205629	LCMT1
LUAD	ENSG00000213186	TRIM59
LUAD	ENSG00000214517	PPME1
LUAD	ENSG00000221963	APOL6
LUAD	ENSG00000228716	DHFR
LUAD	ENSG00000244462	RBM12
LUAD	ENSG00000253293	HOXA10
LUAD	ENSG00000253729	PRKDC
LUAD	ENSG00000254087	LYN
LUAD	ENSG00000265354	TIMM23
LUAD	ENSG00000268089	GABRQ
LUAD	ENSG00000276043	UHRF1
LUAD	ENSG00000277791	PSMB3
LUAD	ENSG00000278053	DDX52
LUAD	ENSG00000278540	ACACA
SKCM	ENSG00000005022	SLC25A5
SKCM	ENSG00000006125	AP2B1
SKCM	ENSG00000006634	DBF4
SKCM	ENSG00000011426	ANLN
SKCM	ENSG00000012048	BRCA1
SKCM	ENSG00000013810	TACC3
SKCM	ENSG00000024526	DEPDC1
SKCM	ENSG00000031691	CENPQ
SKCM	ENSG00000035499	DEPDC1B
SKCM	ENSG00000044574	HSPA5
SKCM	ENSG00000049541	RFC2
SKCM	ENSG00000051180	RAD51
SKCM	ENSG00000054392	HHAT
SKCM	ENSG00000057019	DCBLD2
SKCM	ENSG00000062716	VMP1
SKCM	ENSG00000063244	U2AF2
SKCM	ENSG00000065183	WDR3
SKCM	ENSG00000065328	MCM10
SKCM	ENSG00000065457	ADAT1
SKCM	ENSG00000066279	ASPM
SKCM	ENSG00000066827	ZFAT
SKCM	ENSG00000069974	RAB27A
SKCM	ENSG00000070718	AP3M2
SKCM	ENSG00000071127	WDR1
SKCM	ENSG00000072062	PRKACA
SKCM	ENSG00000072422	RHOBTB1
SKCM	ENSG00000072571	HMMR
SKCM	ENSG00000073111	MCM2
SKCM	ENSG00000073792	IGF2BP2
SKCM	ENSG00000075188	NUP37
SKCM	ENSG00000075218	GTSE1
SKCM	ENSG00000075945	KIFAP3
SKCM	ENSG00000076003	MCM6
SKCM	ENSG00000076382	SPAG5
SKCM	ENSG00000080986	NDC80
SKCM	ENSG00000081189	MEF2C
SKCM	ENSG00000085491	SLC25A24
SKCM	ENSG00000085840	ORC1
SKCM	ENSG00000085999	RAD54L
SKCM	ENSG00000086061	DNAJA1
SKCM	ENSG00000086300	SNX10
SKCM	ENSG00000087586	AURKA
SKCM	ENSG00000088325	TPX2
SKCM	ENSG00000089685	BIRC5
SKCM	ENSG00000090889	KIF4A
SKCM	ENSG00000091483	FH
SKCM	ENSG00000092853	CLSPN
SKCM	ENSG00000093009	CDC45
SKCM	ENSG00000094804	CDC6
SKCM	ENSG00000095002	MSH2
SKCM	ENSG00000097046	CDC7
SKCM	ENSG00000100296	THOC5
SKCM	ENSG00000100297	MCM5
SKCM	ENSG00000100479	POLE2
SKCM	ENSG00000100522	GNPNAT1
SKCM	ENSG00000100526	CDKN3
SKCM	ENSG00000100749	VRK1
SKCM	ENSG00000100823	APEX1
SKCM	ENSG00000101138	CSTF1
SKCM	ENSG00000101182	PSMA7
SKCM	ENSG00000101190	TCFL5
SKCM	ENSG00000101412	E2F1
SKCM	ENSG00000102316	MAGED2
SKCM	ENSG00000102384	CENPI
SKCM	ENSG00000102580	DNAJC3
SKCM	ENSG00000103429	BFAR
SKCM	ENSG00000103994	ZNF106
SKCM	ENSG00000104147	OIP5
SKCM	ENSG00000104381	GDAP1
SKCM	ENSG00000104691	UBXN8
SKCM	ENSG00000104738	MCM4
SKCM	ENSG00000105939	ZC3HAV1
SKCM	ENSG00000106144	CASP2
SKCM	ENSG00000106367	AP1S1
SKCM	ENSG00000106392	C1GALT1
SKCM	ENSG00000106399	RPA3
SKCM	ENSG00000106615	RHEB
SKCM	ENSG00000106638	TBL2
SKCM	ENSG00000108424	KPNB1
SKCM	ENSG00000108819	PPP1R9B
SKCM	ENSG00000108953	YWHAE
SKCM	ENSG00000109654	TRIM2
SKCM	ENSG00000109971	HSPA8
SKCM	ENSG00000111269	CREBL2
SKCM	ENSG00000111801	BTN3A3
SKCM	ENSG00000112029	FBXO5
SKCM	ENSG00000112118	MCM3
SKCM	ENSG00000112742	TTK
SKCM	ENSG00000112984	KIF20A
SKCM	ENSG00000113810	SMC4
SKCM	ENSG00000114166	KAT2B
SKCM	ENSG00000114346	ECT2
SKCM	ENSG00000115163	CENPA
SKCM	ENSG00000115233	PSMD14
SKCM	ENSG00000115350	POLE4
SKCM	ENSG00000115392	FANCL
SKCM	ENSG00000115993	TRAK2
SKCM	ENSG00000116237	ICMT
SKCM	ENSG00000116455	WDR77
SKCM	ENSG00000116641	DOCK7
SKCM	ENSG00000117650	NEK2
SKCM	ENSG00000117724	CENPF
SKCM	ENSG00000118655	DCLRE1B
SKCM	ENSG00000118762	PKD2
SKCM	ENSG00000119969	HELLS
SKCM	ENSG00000120694	HSPH1
SKCM	ENSG00000120802	TMPO
SKCM	ENSG00000121621	KIF18A
SKCM	ENSG00000122966	CIT
SKCM	ENSG00000123080	CDKN2C
SKCM	ENSG00000123416	TUBA1B
SKCM	ENSG00000123570	RAB9B
SKCM	ENSG00000123975	CKS2
SKCM	ENSG00000123983	ACSL3
SKCM	ENSG00000124226	RNF114
SKCM	ENSG00000124508	BTN2A2
SKCM	ENSG00000125779	PANK2
SKCM	ENSG00000125885	MCM8
SKCM	ENSG00000126067	PSMB2
SKCM	ENSG00000126787	DLGAP5
SKCM	ENSG00000128059	PPAT
SKCM	ENSG00000128595	CALU
SKCM	ENSG00000128944	KNSTRN
SKCM	ENSG00000131174	COX7B
SKCM	ENSG00000131323	TRAF3
SKCM	ENSG00000131470	PSMC3IP
SKCM	ENSG00000131747	TOP2A
SKCM	ENSG00000132205	EMILIN2
SKCM	ENSG00000132436	FIGNL1
SKCM	ENSG00000132646	PCNA
SKCM	ENSG00000134057	CCNB1
SKCM	ENSG00000134369	NAV1
SKCM	ENSG00000134690	CDCA8
SKCM	ENSG00000135446	CDK4
SKCM	ENSG00000135476	ESPL1
SKCM	ENSG00000136108	CKAP2
SKCM	ENSG00000136161	RCBTB2
SKCM	ENSG00000136492	BRIP1
SKCM	ENSG00000136982	DSCC1
SKCM	ENSG00000137310	TCF19
SKCM	ENSG00000137575	SDCBP
SKCM	ENSG00000137804	NUSAP1
SKCM	ENSG00000137807	KIF23
SKCM	ENSG00000138035	PNPT1
SKCM	ENSG00000138160	KIF11
SKCM	ENSG00000138180	CEP55
SKCM	ENSG00000138413	IDH1
SKCM	ENSG00000138496	PARP9
SKCM	ENSG00000138587	MNS1
SKCM	ENSG00000138778	CENPE
SKCM	ENSG00000139289	PHLDA1
SKCM	ENSG00000139318	DUSP6
SKCM	ENSG00000139354	GAS2L3
SKCM	ENSG00000139436	GIT2
SKCM	ENSG00000139579	NABP2
SKCM	ENSG00000139618	BRCA2
SKCM	ENSG00000140451	PIF1
SKCM	ENSG00000141367	CLTC
SKCM	ENSG00000141560	FN3KRP
SKCM	ENSG00000142731	PLK4
SKCM	ENSG00000142945	KIF2C
SKCM	ENSG00000143106	PSMA5
SKCM	ENSG00000143228	NUF2
SKCM	ENSG00000143401	ANP32E
SKCM	ENSG00000143498	TAF1A
SKCM	ENSG00000143569	UBAP2L
SKCM	ENSG00000144381	HSPD1
SKCM	ENSG00000144645	OSBPL10
SKCM	ENSG00000145050	MANF
SKCM	ENSG00000145088	EAF2
SKCM	ENSG00000145386	CCNA2
SKCM	ENSG00000145555	MYO10
SKCM	ENSG00000146143	PRIM2
SKCM	ENSG00000146410	MTFR2
SKCM	ENSG00000147099	HDAC8
SKCM	ENSG00000147457	CHMP7
SKCM	ENSG00000147592	LACTB2
SKCM	ENSG00000148411	NACC2
SKCM	ENSG00000148773	MKI67
SKCM	ENSG00000149311	ATM
SKCM	ENSG00000149503	INCENP
SKCM	ENSG00000149554	CHEK1
SKCM	ENSG00000149636	DSN1
SKCM	ENSG00000151692	RNF144A
SKCM	ENSG00000151835	SACS
SKCM	ENSG00000152127	MGAT5
SKCM	ENSG00000152253	SPC25
SKCM	ENSG00000152503	TRIM36
SKCM	ENSG00000153767	GTF2E1
SKCM	ENSG00000155016	CYP2U1
SKCM	ENSG00000156802	ATAD2
SKCM	ENSG00000156831	NSMCE2
SKCM	ENSG00000156970	BUB1B
SKCM	ENSG00000157224	CLDN12
SKCM	ENSG00000157456	CCNB2
SKCM	ENSG00000158186	MRAS
SKCM	ENSG00000158402	CDC25C
SKCM	ENSG00000159259	CHAF1B
SKCM	ENSG00000159267	HLCS
SKCM	ENSG00000159377	PSMB4
SKCM	ENSG00000159921	GNE
SKCM	ENSG00000161692	DBF4B
SKCM	ENSG00000161800	RACGAP1
SKCM	ENSG00000162063	CCNF
SKCM	ENSG00000162946	DISC1
SKCM	ENSG00000163346	PBXIP1
SKCM	ENSG00000163563	MNDA
SKCM	ENSG00000163840	DTX3L
SKCM	ENSG00000163918	RFC4
SKCM	ENSG00000164045	CDC25A
SKCM	ENSG00000165304	MELK
SKCM	ENSG00000165480	SKA3
SKCM	ENSG00000165512	ZNF22
SKCM	ENSG00000165891	E2F7
SKCM	ENSG00000166508	MCM7
SKCM	ENSG00000166710	B2M
SKCM	ENSG00000166851	PLK1
SKCM	ENSG00000168036	CTNNB1
SKCM	ENSG00000168275	COA6
SKCM	ENSG00000168806	LCMT2
SKCM	ENSG00000169398	PTK2
SKCM	ENSG00000169679	BUB1
SKCM	ENSG00000170312	CDK1
SKCM	ENSG00000170540	ARL6IP1
SKCM	ENSG00000170606	HSPA4
SKCM	ENSG00000170915	PAQR8
SKCM	ENSG00000171132	PRKCE
SKCM	ENSG00000171241	SHCBP1
SKCM	ENSG00000171617	ENC1
SKCM	ENSG00000171791	BCL2
SKCM	ENSG00000171848	RRM2
SKCM	ENSG00000172197	MBOAT1
SKCM	ENSG00000172239	PAIP1
SKCM	ENSG00000172315	TP53RK
SKCM	ENSG00000172331	BPGM
SKCM	ENSG00000172466	ZNF24
SKCM	ENSG00000172667	ZMAT3
SKCM	ENSG00000173193	PARP14
SKCM	ENSG00000173207	CKS1B
SKCM	ENSG00000173218	VANGL1
SKCM	ENSG00000173334	TRIB1
SKCM	ENSG00000173598	NUDT4
SKCM	ENSG00000174130	TLR6
SKCM	ENSG00000174371	EXO1
SKCM	ENSG00000174437	ATP2A2
SKCM	ENSG00000174607	UGT8
SKCM	ENSG00000175305	CCNE2
SKCM	ENSG00000175792	RUVBL1
SKCM	ENSG00000175879	HOXD8
SKCM	ENSG00000176890	TYMS
SKCM	ENSG00000177409	SAMD9L
SKCM	ENSG00000177432	NAP1L5
SKCM	ENSG00000177613	CSTF2T
SKCM	ENSG00000177889	UBE2N
SKCM	ENSG00000180938	ZNF572
SKCM	ENSG00000181163	NPM1
SKCM	ENSG00000181610	MRPS23
SKCM	ENSG00000182287	AP1S2
SKCM	ENSG00000182481	KPNA2
SKCM	ENSG00000182628	SKA2
SKCM	ENSG00000183496	MEX3B
SKCM	ENSG00000184083	FAM120C
[truncated: 6,816 more rows]
