# Supplementary material for: Elucidation of Factors Affecting the Age-Dependent Cancer Occurrence Rates
Source: Int J Mol Sci. 2024 Dec 31;26(1):275. doi: 10.3390/ijms26010275 (PMC11720044; doi:10.3390/ijms26010275)
Supplement: Supplementary file 1 [file ijms-26-00275-s001.zip › Table S5.xlsx]

## Sheet: Growth-signal receptor pairs
Table S5. Growth-signal receptor pairs
Growth Signal	Growth Signal Ensembl	Receptor	Receptor Ensembl
CALCA	ENSG00000110680	CALCR	ENSG00000004948
CALCB	ENSG00000175868	CALCR	ENSG00000004948
IAPP	ENSG00000121351	CALCR	ENSG00000004948
IAPP	ENSG00000121351	CALCR	ENSG00000004948
IAPP	ENSG00000121351	CALCR	ENSG00000004948
IAPP	ENSG00000121351	CALCR	ENSG00000004948
ADIPOQ	ENSG00000181092	ADIPOR2	ENSG00000006831
GIP	ENSG00000159224	GIPR	ENSG00000010310
VEGFD	ENSG00000165197	FLT4	ENSG00000037280
VEGFC	ENSG00000150630	FLT4	ENSG00000037280
NGF	ENSG00000134259	NGFR	ENSG00000064300
NTF3	ENSG00000185652	NGFR	ENSG00000064300
BDNF	ENSG00000176697	NGFR	ENSG00000064300
NTF4	ENSG00000225950	NGFR	ENSG00000064300
CALCA	ENSG00000110680	CALCRL	ENSG00000064989
CALCB	ENSG00000175868	CALCRL	ENSG00000064989
ADM	ENSG00000148926	CALCRL	ENSG00000064989
ADM2	ENSG00000128165	CALCRL	ENSG00000064989
ADM2	ENSG00000128165	CALCRL	ENSG00000064989
GCG	ENSG00000115263	GLP2R	ENSG00000065325
NRG2	ENSG00000158458	ERBB3	ENSG00000065361
BTC	ENSG00000174808	ERBB3	ENSG00000065361
NRG1	ENSG00000157168	ERBB3	ENSG00000065361
FGF10	ENSG00000070193	FGFR2	ENSG00000066468
FGF1	ENSG00000113578	FGFR2	ENSG00000066468
FGF2	ENSG00000138685	FGFR2	ENSG00000066468
FGF3	ENSG00000186895	FGFR2	ENSG00000066468
FGF7	ENSG00000140285	FGFR2	ENSG00000066468
FGF22	ENSG00000070388	FGFR2	ENSG00000066468
FGF17	ENSG00000158815	FGFR3	ENSG00000068078
FGF1	ENSG00000113578	FGFR3	ENSG00000068078
FGF2	ENSG00000138685	FGFR3	ENSG00000068078
FGF9	ENSG00000102678	FGFR3	ENSG00000068078
FGF8	ENSG00000107831	FGFR3	ENSG00000068078
FGF20	ENSG00000078579	FGFR3	ENSG00000068078
TGFB1	ENSG00000105329	TGFBR3	ENSG00000069702
TGFB3	ENSG00000119699	TGFBR3	ENSG00000069702
TGFB2	ENSG00000092969	TGFBR3	ENSG00000069702
IL4	ENSG00000113520	IL4R	ENSG00000077238
IL4	ENSG00000113520	IL4R	ENSG00000077238
FGF1	ENSG00000113578	FGFR1	ENSG00000077782
FGF4	ENSG00000075388	FGFR1	ENSG00000077782
FGF2	ENSG00000138685	FGFR1	ENSG00000077782
FGF6	ENSG00000111241	FGFR1	ENSG00000077782
FGF5	ENSG00000138675	FGFR1	ENSG00000077782
FGF23	ENSG00000118972	FGFR1	ENSG00000077782
VIP	ENSG00000146469	ADCYAP1R1	ENSG00000078549
ADCYAP1	ENSG00000141433	ADCYAP1R1	ENSG00000078549
VIP	ENSG00000146469	SCTR	ENSG00000080293
SCT	ENSG00000070031	SCTR	ENSG00000080293
IL12A	ENSG00000168811	IL12RB2	ENSG00000081985
IL12A	ENSG00000168811	IL12RB2	ENSG00000081985
IL5	ENSG00000113525	IL5RA	ENSG00000091181
IL12A	ENSG00000168811	IL12RB1	ENSG00000096996
VEGFA	ENSG00000112715	NRP1	ENSG00000099250
PGF	ENSG00000119630	NRP1	ENSG00000099250
VEGFB	ENSG00000173511	NRP1	ENSG00000099250
CSF2	ENSG00000164400	CSF2RB	ENSG00000100368
IL5	ENSG00000113525	CSF2RB	ENSG00000100368
IL3	ENSG00000164399	CSF2RB	ENSG00000100368
IL2	ENSG00000109471	IL2RB	ENSG00000100385
IL2	ENSG00000109471	IL2RB	ENSG00000100385
PROK1	ENSG00000143125	PROKR2	ENSG00000101292
MLN	ENSG00000096395	MLNR	ENSG00000102539
VEGFA	ENSG00000112715	FLT1	ENSG00000102755
VEGFA	ENSG00000112715	FLT1	ENSG00000102755
PGF	ENSG00000119630	FLT1	ENSG00000102755
PGF	ENSG00000119630	FLT1	ENSG00000102755
VEGFB	ENSG00000173511	FLT1	ENSG00000102755
VEGFB	ENSG00000173511	FLT1	ENSG00000102755
HGF	ENSG00000019991	MET	ENSG00000105976
VIP	ENSG00000146469	VIPR2	ENSG00000106018
SCT	ENSG00000070031	VIPR2	ENSG00000106018
ADCYAP1	ENSG00000141433	VIPR2	ENSG00000106018
CRH	ENSG00000147571	CRHR2	ENSG00000106113
UCN	ENSG00000163794	CRHR2	ENSG00000106113
UCN3	ENSG00000178473	CRHR2	ENSG00000106113
UCN2	ENSG00000145040	CRHR2	ENSG00000106113
GHRL	ENSG00000157017	GHRHR	ENSG00000106128
GDF9	ENSG00000164404	TGFBR1	ENSG00000106799
TGFB1	ENSG00000105329	TGFBR1	ENSG00000106799
TGFB3	ENSG00000119699	TGFBR1	ENSG00000106799
TGFB2	ENSG00000092969	TGFBR1	ENSG00000106799
BMP2	ENSG00000125845	BMPR1A	ENSG00000107779
BMP2	ENSG00000125845	BMPR1A	ENSG00000107779
BMP2	ENSG00000125845	BMPR1A	ENSG00000107779
BMP4	ENSG00000125378	BMPR1A	ENSG00000107779
BMP4	ENSG00000125378	BMPR1A	ENSG00000107779
BMP4	ENSG00000125378	BMPR1A	ENSG00000107779
BMP7	ENSG00000101144	BMPR1A	ENSG00000107779
BMP7	ENSG00000101144	BMPR1A	ENSG00000107779
BMP7	ENSG00000101144	BMPR1A	ENSG00000107779
BMP5	ENSG00000112175	BMPR1A	ENSG00000107779
BMP5	ENSG00000112175	BMPR1A	ENSG00000107779
BMP5	ENSG00000112175	BMPR1A	ENSG00000107779
BMP6	ENSG00000153162	BMPR1A	ENSG00000107779
BMP6	ENSG00000153162	BMPR1A	ENSG00000107779
BMP6	ENSG00000153162	BMPR1A	ENSG00000107779
GDF5	ENSG00000125965	BMPR1A	ENSG00000107779
GDF5	ENSG00000125965	BMPR1A	ENSG00000107779
GDF6	ENSG00000156466	BMPR1A	ENSG00000107779
GDF6	ENSG00000156466	BMPR1A	ENSG00000107779
GDF7	ENSG00000143869	BMPR1A	ENSG00000107779
GDF7	ENSG00000143869	BMPR1A	ENSG00000107779
GDF7	ENSG00000143869	BMPR1A	ENSG00000107779
BMP8A	ENSG00000183682	BMPR1A	ENSG00000107779
BMP8A	ENSG00000183682	BMPR1A	ENSG00000107779
BMP8A	ENSG00000183682	BMPR1A	ENSG00000107779
GNRH2	ENSG00000125787	GNRHR	ENSG00000109163
GNRH1	ENSG00000147437	GNRHR	ENSG00000109163
GAST	ENSG00000184502	CCKBR	ENSG00000110148
CCK	ENSG00000187094	CCKBR	ENSG00000110148
GCG	ENSG00000115263	GLP1R	ENSG00000112164
GH1	ENSG00000259384	GHR	ENSG00000112964
GH2	ENSG00000136487	GHR	ENSG00000112964
PRL	ENSG00000172179	PRLR	ENSG00000113494
LIF	ENSG00000128342	LIFR	ENSG00000113594
CNTF	ENSG00000242689	LIFR	ENSG00000113594
PDGFB	ENSG00000100311	PDGFRB	ENSG00000113721
PDGFB	ENSG00000100311	PDGFRB	ENSG00000113721
PDGFD	ENSG00000170962	PDGFRB	ENSG00000113721
PDGFD	ENSG00000170962	PDGFRB	ENSG00000113721
INHBA	ENSG00000122641	ACVR2B	ENSG00000114739
INHBB	ENSG00000163083	ACVR2B	ENSG00000114739
INHBA	ENSG00000122641	ACVR2B	ENSG00000114739
INHBB	ENSG00000163083	ACVR2B	ENSG00000114739
INHBA	ENSG00000122641	ACVR2B	ENSG00000114739
INHBB	ENSG00000163083	ACVR2B	ENSG00000114739
INHBA	ENSG00000122641	ACVR2B	ENSG00000114739
INHA	ENSG00000123999	ACVR2B	ENSG00000114739
INHBA	ENSG00000122641	ACVR2B	ENSG00000114739
INHA	ENSG00000123999	ACVR2B	ENSG00000114739
INHBA	ENSG00000122641	ACVR2B	ENSG00000114739
INHA	ENSG00000123999	ACVR2B	ENSG00000114739
INHA	ENSG00000123999	ACVR2B	ENSG00000114739
INHBB	ENSG00000163083	ACVR2B	ENSG00000114739
INHA	ENSG00000123999	ACVR2B	ENSG00000114739
INHBB	ENSG00000163083	ACVR2B	ENSG00000114739
INHA	ENSG00000123999	ACVR2B	ENSG00000114739
INHBB	ENSG00000163083	ACVR2B	ENSG00000114739
MSTN	ENSG00000138379	ACVR2B	ENSG00000114739
MSTN	ENSG00000138379	ACVR2B	ENSG00000114739
GDF11	ENSG00000135414	ACVR2B	ENSG00000114739
GDF11	ENSG00000135414	ACVR2B	ENSG00000114739
INHA	ENSG00000123999	ACVR2B	ENSG00000114739
INHA	ENSG00000123999	ACVR2B	ENSG00000114739
INHA	ENSG00000123999	ACVR2B	ENSG00000114739
BMP2	ENSG00000125845	ACVR2B	ENSG00000114739
BMP2	ENSG00000125845	ACVR2B	ENSG00000114739
BMP7	ENSG00000101144	ACVR2B	ENSG00000114739
BMP7	ENSG00000101144	ACVR2B	ENSG00000114739
BMP7	ENSG00000101144	ACVR2B	ENSG00000114739
GDF1	ENSG00000130283	ACVR2B	ENSG00000114739
GDF5	ENSG00000125965	ACVR2B	ENSG00000114739
GDF5	ENSG00000125965	ACVR2B	ENSG00000114739
INHBC	ENSG00000175189	ACVR2B	ENSG00000114739
INHBE	ENSG00000139269	ACVR2B	ENSG00000114739
NODAL	ENSG00000156574	ACVR2B	ENSG00000114739
NODAL	ENSG00000156574	ACVR2B	ENSG00000114739
NODAL	ENSG00000156574	ACVR2B	ENSG00000114739
NODAL	ENSG00000156574	ACVR2B	ENSG00000114739
VIP	ENSG00000146469	VIPR1	ENSG00000114812
SCT	ENSG00000070031	VIPR1	ENSG00000114812
ADCYAP1	ENSG00000141433	VIPR1	ENSG00000114812
INHBA	ENSG00000122641	ACVR1	ENSG00000115170
INHBB	ENSG00000163083	ACVR1	ENSG00000115170
INHBA	ENSG00000122641	ACVR1	ENSG00000115170
INHBB	ENSG00000163083	ACVR1	ENSG00000115170
INHBA	ENSG00000122641	ACVR1	ENSG00000115170
INHA	ENSG00000123999	ACVR1	ENSG00000115170
INHBA	ENSG00000122641	ACVR1	ENSG00000115170
INHA	ENSG00000123999	ACVR1	ENSG00000115170
INHA	ENSG00000123999	ACVR1	ENSG00000115170
INHBB	ENSG00000163083	ACVR1	ENSG00000115170
INHA	ENSG00000123999	ACVR1	ENSG00000115170
INHBB	ENSG00000163083	ACVR1	ENSG00000115170
AMH	ENSG00000104899	ACVR1	ENSG00000115170
INHA	ENSG00000123999	ACVR1	ENSG00000115170
INHA	ENSG00000123999	ACVR1	ENSG00000115170
BMP7	ENSG00000101144	ACVR1	ENSG00000115170
BMP7	ENSG00000101144	ACVR1	ENSG00000115170
BMP7	ENSG00000101144	ACVR1	ENSG00000115170
BMP6	ENSG00000153162	ACVR1	ENSG00000115170
BMP6	ENSG00000153162	ACVR1	ENSG00000115170
BMP6	ENSG00000153162	ACVR1	ENSG00000115170
TGFB2	ENSG00000092969	ACVR1	ENSG00000115170
TGFB1	ENSG00000105329	ITGB6	ENSG00000115221
TGFB3	ENSG00000119699	ITGB6	ENSG00000115221
THPO	ENSG00000090534	MPL	ENSG00000117400
VEGFA	ENSG00000112715	NRP2	ENSG00000118257
PGF	ENSG00000119630	NRP2	ENSG00000118257
CSF3	ENSG00000108342	CSF3R	ENSG00000119535
PRLH	ENSG00000071677	PRLHR	ENSG00000119973
CRH	ENSG00000147571	CRHR1	ENSG00000120088
UCN	ENSG00000163794	CRHR1	ENSG00000120088
UCN2	ENSG00000145040	CRHR1	ENSG00000120088
GHRL	ENSG00000157017	GHSR	ENSG00000121853
CXCL12	ENSG00000107562	CXCR4	ENSG00000121966
INHBA	ENSG00000122641	ACVR2A	ENSG00000121989
INHBB	ENSG00000163083	ACVR2A	ENSG00000121989
INHBA	ENSG00000122641	ACVR2A	ENSG00000121989
INHBB	ENSG00000163083	ACVR2A	ENSG00000121989
INHBA	ENSG00000122641	ACVR2A	ENSG00000121989
INHBB	ENSG00000163083	ACVR2A	ENSG00000121989
INHBA	ENSG00000122641	ACVR2A	ENSG00000121989
INHA	ENSG00000123999	ACVR2A	ENSG00000121989
INHBA	ENSG00000122641	ACVR2A	ENSG00000121989
INHA	ENSG00000123999	ACVR2A	ENSG00000121989
INHBA	ENSG00000122641	ACVR2A	ENSG00000121989
INHA	ENSG00000123999	ACVR2A	ENSG00000121989
INHA	ENSG00000123999	ACVR2A	ENSG00000121989
INHBB	ENSG00000163083	ACVR2A	ENSG00000121989
INHA	ENSG00000123999	ACVR2A	ENSG00000121989
INHBB	ENSG00000163083	ACVR2A	ENSG00000121989
INHA	ENSG00000123999	ACVR2A	ENSG00000121989
INHBB	ENSG00000163083	ACVR2A	ENSG00000121989
GDF11	ENSG00000135414	ACVR2A	ENSG00000121989
GDF11	ENSG00000135414	ACVR2A	ENSG00000121989
BMP10	ENSG00000163217	ACVR2A	ENSG00000121989
INHA	ENSG00000123999	ACVR2A	ENSG00000121989
INHA	ENSG00000123999	ACVR2A	ENSG00000121989
INHA	ENSG00000123999	ACVR2A	ENSG00000121989
BMP2	ENSG00000125845	ACVR2A	ENSG00000121989
BMP2	ENSG00000125845	ACVR2A	ENSG00000121989
BMP7	ENSG00000101144	ACVR2A	ENSG00000121989
BMP7	ENSG00000101144	ACVR2A	ENSG00000121989
BMP7	ENSG00000101144	ACVR2A	ENSG00000121989
BMP6	ENSG00000153162	ACVR2A	ENSG00000121989
BMP6	ENSG00000153162	ACVR2A	ENSG00000121989
BMP6	ENSG00000153162	ACVR2A	ENSG00000121989
GDF5	ENSG00000125965	ACVR2A	ENSG00000121989
GDF5	ENSG00000125965	ACVR2A	ENSG00000121989
INHBC	ENSG00000175189	ACVR2A	ENSG00000121989
INHBE	ENSG00000139269	ACVR2A	ENSG00000121989
GDF7	ENSG00000143869	ACVR2A	ENSG00000121989
GDF7	ENSG00000143869	ACVR2A	ENSG00000121989
NODAL	ENSG00000156574	ACVR2A	ENSG00000121989
NODAL	ENSG00000156574	ACVR2A	ENSG00000121989
GDF2	ENSG00000263761	ACVR2A	ENSG00000121989
IAPP	ENSG00000121351	RAMP3	ENSG00000122679
ADM	ENSG00000148926	RAMP3	ENSG00000122679
ADM	ENSG00000148926	RAMP3	ENSG00000122679
ADM2	ENSG00000128165	RAMP3	ENSG00000122679
CNTF	ENSG00000242689	CNTFR	ENSG00000122756
INHBB	ENSG00000163083	ACVR1C	ENSG00000123612
INHBB	ENSG00000163083	ACVR1C	ENSG00000123612
INHBB	ENSG00000163083	ACVR1C	ENSG00000123612
INHBB	ENSG00000163083	ACVR1C	ENSG00000123612
NODAL	ENSG00000156574	ACVR1C	ENSG00000123612
NODAL	ENSG00000156574	ACVR1C	ENSG00000123612
POMC	ENSG00000115138	MC3R	ENSG00000124089
IL9	ENSG00000145839	IL9R	ENSG00000124334
PSPN	ENSG00000125650	GFRA4	ENSG00000125861
OXT	ENSG00000101405	AVPR2	ENSG00000126895
AVP	ENSG00000101200	AVPR2	ENSG00000126895
VEGFD	ENSG00000165197	KDR	ENSG00000128052
VEGFA	ENSG00000112715	KDR	ENSG00000128052
VEGFA	ENSG00000112715	KDR	ENSG00000128052
VEGFC	ENSG00000150630	KDR	ENSG00000128052
PMCH	ENSG00000183395	MCHR1	ENSG00000128285
GAL	ENSG00000069482	GALR3	ENSG00000128310
GAL	ENSG00000069482	GALR3	ENSG00000128310
GALP	ENSG00000197487	GALR3	ENSG00000128310
GALP	ENSG00000197487	GALR3	ENSG00000128310
IAPP	ENSG00000121351	RAMP2	ENSG00000131477
ADM2	ENSG00000128165	RAMP2	ENSG00000131477
IL4	ENSG00000113520	IL13RA1	ENSG00000131724
CALCA	ENSG00000110680	RAMP1	ENSG00000132329
CALCB	ENSG00000175868	RAMP1	ENSG00000132329
IAPP	ENSG00000121351	RAMP1	ENSG00000132329
CORT	ENSG00000241563	SSTR4	ENSG00000132671
SST	ENSG00000157005	SSTR4	ENSG00000132671
RLN2	ENSG00000107014	RXFP2	ENSG00000133105
RLN1	ENSG00000107018	RXFP2	ENSG00000133105
INSL3	ENSG00000248099	RXFP2	ENSG00000133105
RLN3	ENSG00000171136	RXFP2	ENSG00000133105
NGF	ENSG00000134259	SORT1	ENSG00000134243
BDNF	ENSG00000176697	SORT1	ENSG00000134243
IL6	ENSG00000136244	IL6ST	ENSG00000134352
LIF	ENSG00000128342	IL6ST	ENSG00000134352
IL11	ENSG00000095752	IL6ST	ENSG00000134352
CNTF	ENSG00000242689	IL6ST	ENSG00000134352
IL2	ENSG00000109471	IL2RA	ENSG00000134460
APELA	ENSG00000248329	APLNR	ENSG00000134817
APLN	ENSG00000171388	APLNR	ENSG00000134817
PDGFB	ENSG00000100311	PDGFRA	ENSG00000134853
PDGFB	ENSG00000100311	PDGFRA	ENSG00000134853
PDGFA	ENSG00000197461	PDGFRA	ENSG00000134853
PDGFD	ENSG00000170962	PDGFRA	ENSG00000134853
PDGFC	ENSG00000145431	PDGFRA	ENSG00000134853
AMH	ENSG00000104899	AMHR2	ENSG00000135409
AMH	ENSG00000104899	AMHR2	ENSG00000135409
AMH	ENSG00000104899	AMHR2	ENSG00000135409
INHBA	ENSG00000122641	ACVR1B	ENSG00000135503
INHBB	ENSG00000163083	ACVR1B	ENSG00000135503
INHBA	ENSG00000122641	ACVR1B	ENSG00000135503
INHBB	ENSG00000163083	ACVR1B	ENSG00000135503
INHBA	ENSG00000122641	ACVR1B	ENSG00000135503
INHBA	ENSG00000122641	ACVR1B	ENSG00000135503
INHBB	ENSG00000163083	ACVR1B	ENSG00000135503
INHBB	ENSG00000163083	ACVR1B	ENSG00000135503
GDF11	ENSG00000135414	ACVR1B	ENSG00000135503
GDF11	ENSG00000135414	ACVR1B	ENSG00000135503
GDF1	ENSG00000130283	ACVR1B	ENSG00000135503
GDF10	ENSG00000266524	ACVR1B	ENSG00000135503
NODAL	ENSG00000156574	ACVR1B	ENSG00000135503
NODAL	ENSG00000156574	ACVR1B	ENSG00000135503
NODAL	ENSG00000156574	ACVR1B	ENSG00000135503
NODAL	ENSG00000156574	ACVR1B	ENSG00000135503
IL11	ENSG00000095752	IL11RA	ENSG00000137070
LHB	ENSG00000104826	LHCGR	ENSG00000138039
CGA	ENSG00000135346	LHCGR	ENSG00000138039
CGA	ENSG00000135346	LHCGR	ENSG00000138039
CGA	ENSG00000135346	LHCGR	ENSG00000138039
CGB3	ENSG00000104827	LHCGR	ENSG00000138039
CGA	ENSG00000135346	LHCGR	ENSG00000138039
CGA	ENSG00000135346	LHCGR	ENSG00000138039
LHB	ENSG00000104826	LHCGR	ENSG00000138039
TGFB1	ENSG00000105329	ITGAV	ENSG00000138448
BMP15	ENSG00000130385	BMPR1B	ENSG00000138696
BMP15	ENSG00000130385	BMPR1B	ENSG00000138696
BMP2	ENSG00000125845	BMPR1B	ENSG00000138696
BMP2	ENSG00000125845	BMPR1B	ENSG00000138696
BMP2	ENSG00000125845	BMPR1B	ENSG00000138696
BMP4	ENSG00000125378	BMPR1B	ENSG00000138696
BMP4	ENSG00000125378	BMPR1B	ENSG00000138696
BMP4	ENSG00000125378	BMPR1B	ENSG00000138696
BMP7	ENSG00000101144	BMPR1B	ENSG00000138696
BMP7	ENSG00000101144	BMPR1B	ENSG00000138696
BMP7	ENSG00000101144	BMPR1B	ENSG00000138696
BMP5	ENSG00000112175	BMPR1B	ENSG00000138696
BMP5	ENSG00000112175	BMPR1B	ENSG00000138696
BMP5	ENSG00000112175	BMPR1B	ENSG00000138696
BMP6	ENSG00000153162	BMPR1B	ENSG00000138696
BMP6	ENSG00000153162	BMPR1B	ENSG00000138696
BMP6	ENSG00000153162	BMPR1B	ENSG00000138696
GDF5	ENSG00000125965	BMPR1B	ENSG00000138696
GDF5	ENSG00000125965	BMPR1B	ENSG00000138696
GDF5	ENSG00000125965	BMPR1B	ENSG00000138696
GDF6	ENSG00000156466	BMPR1B	ENSG00000138696
GDF6	ENSG00000156466	BMPR1B	ENSG00000138696
GDF6	ENSG00000156466	BMPR1B	ENSG00000138696
BMP8A	ENSG00000183682	BMPR1B	ENSG00000138696
BMP8A	ENSG00000183682	BMPR1B	ENSG00000138696
BMP8A	ENSG00000183682	BMPR1B	ENSG00000138696
BMP10	ENSG00000163217	ACVRL1	ENSG00000139567
BMP10	ENSG00000163217	ACVRL1	ENSG00000139567
GDF2	ENSG00000263761	ACVRL1	ENSG00000139567
GDF2	ENSG00000263761	ACVRL1	ENSG00000139567
CORT	ENSG00000241563	SSTR1	ENSG00000139874
SST	ENSG00000157005	SSTR1	ENSG00000139874
IGF2	ENSG00000167244	IGF1R	ENSG00000140443
IGF1	ENSG00000017427	IGF1R	ENSG00000140443
IGF1	ENSG00000017427	IGF1R	ENSG00000140443
NTF3	ENSG00000185652	NTRK3	ENSG00000140538
HBEGF	ENSG00000113070	ERBB2	ENSG00000141736
PTH	ENSG00000152266	PTH2R	ENSG00000144407
PTHLH	ENSG00000087494	PTH2R	ENSG00000144407
ARTN	ENSG00000117407	GFRA3	ENSG00000146013
EREG	ENSG00000124882	EGFR	ENSG00000146648
EGF	ENSG00000138798	EGFR	ENSG00000146648
TGFA	ENSG00000163235	EGFR	ENSG00000146648
AREG	ENSG00000109321	EGFR	ENSG00000146648
BTC	ENSG00000174808	EGFR	ENSG00000146648
EPGN	ENSG00000182585	EGFR	ENSG00000146648
HBEGF	ENSG00000113070	EGFR	ENSG00000146648
IL4	ENSG00000113520	IL2RG	ENSG00000147168
IL7	ENSG00000104432	IL2RG	ENSG00000147168
IL9	ENSG00000145839	IL2RG	ENSG00000147168
IL2	ENSG00000109471	IL2RG	ENSG00000147168
IL2	ENSG00000109471	IL2RG	ENSG00000147168
NTF3	ENSG00000185652	NTRK2	ENSG00000148053
BDNF	ENSG00000176697	NTRK2	ENSG00000148053
NTF4	ENSG00000225950	NTRK2	ENSG00000148053
FBN1	ENSG00000166147	ITGB1	ENSG00000150093
GDNF	ENSG00000168621	GFRA1	ENSG00000151892
ARTN	ENSG00000117407	GFRA1	ENSG00000151892
PMCH	ENSG00000183395	MCHR2	ENSG00000152034
KITLG	ENSG00000049130	KIT	ENSG00000157404
ADIPOQ	ENSG00000181092	ADIPOR1	ENSG00000159346
IL6	ENSG00000136244	IL6R	ENSG00000160712
PTH	ENSG00000152266	PTH1R	ENSG00000160801
PTHLH	ENSG00000087494	PTH1R	ENSG00000160801
FGF19	ENSG00000162344	FGFR4	ENSG00000160867
FGF1	ENSG00000113578	FGFR4	ENSG00000160867
FGF2	ENSG00000138685	FGFR4	ENSG00000160867
FGF21	ENSG00000105550	FGFR4	ENSG00000160867
FBN1	ENSG00000166147	ITGA5	ENSG00000161638
CORT	ENSG00000241563	SSTR5	ENSG00000162009
SST	ENSG00000157005	SSTR5	ENSG00000162009
CCK	ENSG00000187094	CCKAR	ENSG00000163394
PPBP	ENSG00000163736	CXCR1	ENSG00000163464
CXCL1	ENSG00000163739	CXCR1	ENSG00000163464
TGFB1	ENSG00000105329	TGFBR2	ENSG00000163513
TGFB1	ENSG00000105329	TGFBR2	ENSG00000163513
TGFB3	ENSG00000119699	TGFBR2	ENSG00000163513
TGFB3	ENSG00000119699	TGFBR2	ENSG00000163513
TGFB2	ENSG00000092969	TGFBR2	ENSG00000163513
TGFB2	ENSG00000092969	TGFBR2	ENSG00000163513
PPY	ENSG00000108849	NPY1R	ENSG00000164128
PYY	ENSG00000131096	NPY1R	ENSG00000164128
PPY	ENSG00000108849	NPY5R	ENSG00000164129
PYY	ENSG00000131096	NPY5R	ENSG00000164129
TSHB	ENSG00000134200	TSHR	ENSG00000165409
GPHA2	ENSG00000149735	TSHR	ENSG00000165409
TSHB	ENSG00000134200	TSHR	ENSG00000165409
CGA	ENSG00000135346	TSHR	ENSG00000165409
OXT	ENSG00000101405	AVPR1A	ENSG00000166148
AVP	ENSG00000101200	AVPR1A	ENSG00000166148
GAL	ENSG00000069482	GALR1	ENSG00000166573
GAL	ENSG00000069482	GALR1	ENSG00000166573
GALP	ENSG00000197487	GALR1	ENSG00000166573
GALP	ENSG00000197487	GALR1	ENSG00000166573
POMC	ENSG00000115138	MC4R	ENSG00000166603
NRTN	ENSG00000171119	GFRA2	ENSG00000168546
IL7	ENSG00000104432	IL7R	ENSG00000168685
NPPA	ENSG00000175206	NPR1	ENSG00000169418
PROK1	ENSG00000143125	PROKR1	ENSG00000169618
FSHB	ENSG00000131808	FSHR	ENSG00000170820
CGA	ENSG00000135346	FSHR	ENSG00000170820
FSHB	ENSG00000131808	FSHR	ENSG00000170820
PTN	ENSG00000105894	ALK	ENSG00000171094
MDK	ENSG00000110492	ALK	ENSG00000171094
INS	ENSG00000254647	INSR	ENSG00000171105
RLN2	ENSG00000107014	RXFP1	ENSG00000171509
RLN1	ENSG00000107018	RXFP1	ENSG00000171509
RLN3	ENSG00000171136	RXFP1	ENSG00000171509
RLN3	ENSG00000171136	RXFP4	ENSG00000173080
INSL5	ENSG00000172410	RXFP4	ENSG00000173080
GAL	ENSG00000069482	GPR151	ENSG00000173250
GAL	ENSG00000069482	GPR151	ENSG00000173250
GAL	ENSG00000069482	GPR151	ENSG00000173250
TRH	ENSG00000170893	TRHR	ENSG00000174417
POMC	ENSG00000115138	MC5R	ENSG00000176136
NRG2	ENSG00000158458	ERBB4	ENSG00000178568
EREG	ENSG00000124882	ERBB4	ENSG00000178568
BTC	ENSG00000174808	ERBB4	ENSG00000178568
NRG3	ENSG00000185737	ERBB4	ENSG00000178568
NRG1	ENSG00000157168	ERBB4	ENSG00000178568
NRG4	ENSG00000169752	ERBB4	ENSG00000178568
HBEGF	ENSG00000113070	ERBB4	ENSG00000178568
CORT	ENSG00000241563	SSTR2	ENSG00000180616
SST	ENSG00000157005	SSTR2	ENSG00000180616
PPBP	ENSG00000163736	CXCR2	ENSG00000180871
CXCL1	ENSG00000163739	CXCR2	ENSG00000180871
OXT	ENSG00000101405	OXTR	ENSG00000180914
AVP	ENSG00000101200	OXTR	ENSG00000180914
UTS2	ENSG00000049247	UTS2R	ENSG00000181408
UTS2B	ENSG00000188958	UTS2R	ENSG00000181408
CSF1	ENSG00000184371	CSF1R	ENSG00000182578
IL34	ENSG00000157368	CSF1R	ENSG00000182578
RLN2	ENSG00000107014	RXFP3	ENSG00000182631
RLN3	ENSG00000171136	RXFP3	ENSG00000182631
GAL	ENSG00000069482	GALR2	ENSG00000182687
GAL	ENSG00000069482	GALR2	ENSG00000182687
SPX	ENSG00000134548	GALR2	ENSG00000182687
GALP	ENSG00000197487	GALR2	ENSG00000182687
GALP	ENSG00000197487	GALR2	ENSG00000182687
GHRL	ENSG00000157017	GPR39	ENSG00000183840
PPY	ENSG00000108849	NPY2R	ENSG00000185149
PYY	ENSG00000131096	NPY2R	ENSG00000185149
POMC	ENSG00000115138	MC2R	ENSG00000185231
IL3	ENSG00000164399	IL3RA	ENSG00000185291
EPO	ENSG00000130427	EPOR	ENSG00000187266
IGF2	ENSG00000167244	IGF2R	ENSG00000197081
CXCL12	ENSG00000107562	DPP4	ENSG00000197635
OXT	ENSG00000101405	AVPR1B	ENSG00000198049
AVP	ENSG00000101200	AVPR1B	ENSG00000198049
CSF2	ENSG00000164400	CSF2RA	ENSG00000198223
NGF	ENSG00000134259	NTRK1	ENSG00000198400
NTF3	ENSG00000185652	NTRK1	ENSG00000198400
PPY	ENSG00000108849	NPY4R	ENSG00000204174
PYY	ENSG00000131096	NPY4R	ENSG00000204174
BMP15	ENSG00000130385	BMPR2	ENSG00000204217
GDF2	ENSG00000263761	BMPR2	ENSG00000204217
GDF9	ENSG00000164404	BMPR2	ENSG00000204217
BMP10	ENSG00000163217	BMPR2	ENSG00000204217
BMP15	ENSG00000130385	BMPR2	ENSG00000204217
BMP2	ENSG00000125845	BMPR2	ENSG00000204217
BMP2	ENSG00000125845	BMPR2	ENSG00000204217
BMP4	ENSG00000125378	BMPR2	ENSG00000204217
BMP4	ENSG00000125378	BMPR2	ENSG00000204217
BMP7	ENSG00000101144	BMPR2	ENSG00000204217
BMP7	ENSG00000101144	BMPR2	ENSG00000204217
BMP7	ENSG00000101144	BMPR2	ENSG00000204217
BMP5	ENSG00000112175	BMPR2	ENSG00000204217
BMP5	ENSG00000112175	BMPR2	ENSG00000204217
BMP5	ENSG00000112175	BMPR2	ENSG00000204217
BMP6	ENSG00000153162	BMPR2	ENSG00000204217
BMP6	ENSG00000153162	BMPR2	ENSG00000204217
BMP6	ENSG00000153162	BMPR2	ENSG00000204217
GDF5	ENSG00000125965	BMPR2	ENSG00000204217
GDF6	ENSG00000156466	BMPR2	ENSG00000204217
GDF6	ENSG00000156466	BMPR2	ENSG00000204217
GDF7	ENSG00000143869	BMPR2	ENSG00000204217
GDF7	ENSG00000143869	BMPR2	ENSG00000204217
BMP8A	ENSG00000183682	BMPR2	ENSG00000204217
BMP8A	ENSG00000183682	BMPR2	ENSG00000204217
BMP8A	ENSG00000183682	BMPR2	ENSG00000204217
GDF2	ENSG00000263761	BMPR2	ENSG00000204217
CXCL1	ENSG00000163739	ACKR1	ENSG00000213088
GCG	ENSG00000115263	GCGR	ENSG00000215644
POMC	ENSG00000115138	MC1R	ENSG00000258839
CORT	ENSG00000241563	SSTR3	ENSG00000278195
SST	ENSG00000157005	SSTR3	ENSG00000278195
Androsterone	NA	NR1H4	ENSG00000012504
Adrenaline	NA	ADRB1	ENSG00000043591
Epinephrine	NA	ADRB1	ENSG00000043591
Noradrenaline	NA	ADRB1	ENSG00000043591
Dopamine	NA	DRD4	ENSG00000069696
5alphaDihydroprogesterone	NA	PGR	ENSG00000082175
Progesterone	NA	PGR	ENSG00000082175
b-Endorphin	NA	OPRK1	ENSG00000082556
Dehydroepiandrosterone	NA	ESR1	ENSG00000091831
Estradiol	NA	ESR1	ENSG00000091831
Calcitriol	NA	VDR	ENSG00000111424
b-Endorphin	NA	OPRM1	ENSG00000112038
AldosteroneCorticosterone	NA	NR3C1	ENSG00000113580
Corticosterone	NA	NR3C1	ENSG00000113580
b-Endorphin	NA	OPRD1	ENSG00000116329
Adrenaline	NA	ADRA1A	ENSG00000120907
Epinephrine	NA	ADRA1A	ENSG00000120907
Noradrenaline	NA	ADRA1A	ENSG00000120907
Triiodothyronine	NA	THRA	ENSG00000126351
Melatonin	NA	MTNR1B	ENSG00000134640
Estradiol	NA	ESR2	ENSG00000140009
Dehydroepiandrosterone	NA	NR1I2	ENSG00000144852
Estradiol	NA	NR1I2	ENSG00000144852
Pregnenolone	NA	NR1I2	ENSG00000144852
Dopamine	NA	DRD2	ENSG00000149295
Adrenaline	NA	ADRA2A	ENSG00000150594
Epinephrine	NA	ADRA2A	ENSG00000150594
Noradrenaline	NA	ADRA2A	ENSG00000150594
Lthyroxine	NA	THRB	ENSG00000151090
Triiodothyronine	NA	THRB	ENSG00000151090
Dopamine	NA	DRD3	ENSG00000151577
AldosteroneCorticosterone	NA	NR3C2	ENSG00000151623
Corticosterone	NA	NR3C2	ENSG00000151623
Desoxycorticosterone	NA	NR3C2	ENSG00000151623
Estradiol	NA	GPER1	ENSG00000164850
Melatonin	NA	MTNR1A	ENSG00000168412
Androstenedione	NA	AR	ENSG00000169083
Dihydrotestosterone	NA	AR	ENSG00000169083
Testosterone	NA	AR	ENSG00000169083
Adrenaline	NA	ADRB2	ENSG00000169252
Epinephrine	NA	ADRB2	ENSG00000169252
Noradrenaline	NA	ADRB2	ENSG00000169252
Dopamine	NA	DRD5	ENSG00000169676
Adrenaline	NA	ADRA1B	ENSG00000170214
Epinephrine	NA	ADRA1B	ENSG00000170214
Noradrenaline	NA	ADRA1B	ENSG00000170214
Adrenaline	NA	ADRA1D	ENSG00000171873
Epinephrine	NA	ADRA1D	ENSG00000171873
Noradrenaline	NA	ADRA1D	ENSG00000171873
Adrenaline	NA	ADRA2C	ENSG00000184160
Epinephrine	NA	ADRA2C	ENSG00000184160
Noradrenaline	NA	ADRA2C	ENSG00000184160
Dopamine	NA	DRD1	ENSG00000184845
Dehydroepiandrosterone	NA	PPARA	ENSG00000186951
Adrenaline	NA	ADRB3	ENSG00000188778
Epinephrine	NA	ADRB3	ENSG00000188778
Noradrenaline	NA	ADRB3	ENSG00000188778
Adrenaline	NA	ADRA2B	ENSG00000274286
Epinephrine	NA	ADRA2B	ENSG00000274286
Noradrenaline	NA	ADRA2B	ENSG00000274286
